# Supplementary material for: Poly[[hemi-μ4-oxalato-hemi-μ2-oxalato-bis­(μ3-pyrazine-2-carboxyl­ato)neodymium(III)silver(I)] monohydrate]
Source: Acta Crystallogr Sect E Struct Rep Online. 2009 Jun 27;65(Pt 7):m833–4. doi: 10.1107/S160053680902128X (PMC2969187; doi:10.1107/S160053680902128X)
Supplement: Supplementary file 1 [file e-65-0m833-sup1.cif]

##############################################################################
###                                                                        ###
###        Electronic paper (Acta Crystallographica Section E)             ###
###                                                                        ###
##############################################################################
#                                                                            #
# This CIF contains the data in a paper accepted for publication in Acta     #
# Crystallographica Section E. It conforms to the requirements of Notes      #
# for Authors for Section E, and has been peer reviewed under the auspices   #
# of the IUCr Commission on Journals.                                        #
#                                                                            #
# Full details of the Crystallographic Information File format               #
# are given in the paper "The Crystallographic Information File (CIF):       #
# a New Standard Archive File for Crystallography" by S. R. Hall, F. H.      #
# Allen and I. D. Brown [Acta Cryst. (1991), A47, 655-685].                  #
#                                                                            #
# The current version of the core CIF dictionary is obtainable from          #
# ftp://ftp.iucr.org/pub/cif_core.dic. The current version number is 2.4.    #
#                                                                            #
# Software is freely available for graphical display of the structure(s) in  #
# this CIF.  For information consult the CIF home page http://www.iucr.org/  #
# cif/home.html                                                              #
#                                                                            #
# This file may be used for bona fide research purposes within the           #
# scientific community so long as proper attribution is given to the journal # 
# article from which it was obtained.                                        #
#                                                                            #
##############################################################################
                                             
data_I
_audit_creation_method     SHELXL-97
_chemical_name_systematic
;
Poly[[hemi-\m~4~-oxalato-hemi-\m~2~-oxalato-bis(\m~3~-pyrazine-2-
carboxylato)neodymium(III)silver(I)] monohydrate]
;
_chemical_name_common     ?
_chemical_formula_moiety     'C12 H6 Ag N4 Nd O8, H2 O'
_chemical_formula_sum     'C12 H8 Ag N4 Nd O9'
_chemical_formula_iupac     '[Ag Nd (C5 H3 N2 O2)2 (C2 O4)], H2 O'
_chemical_formula_weight     604.33
_chemical_melting_point     ?
_symmetry_cell_setting     Monoclinic
_symmetry_space_group_name_H-M     'P 21/c'
_symmetry_space_group_name_Hall     '-P 2ybc'
loop_
    _symmetry_equiv_pos_as_xyz
    'x, y, z'
    '-x, y+1/2, -z+1/2'
    '-x, -y, -z'
    'x, -y-1/2, z-1/2'
_cell_length_a     10.112(2)
_cell_length_b     18.847(4)
_cell_length_c     8.0359(16)
_cell_angle_alpha     90.00
_cell_angle_beta     95.47(3)
_cell_angle_gamma     90.00
_cell_volume     1524.6(5)
_cell_formula_units_Z     4
_cell_measurement_reflns_used     2433
_cell_measurement_theta_min     1.36
_cell_measurement_theta_max     28.00
_cell_measurement_temperature     293(2)
_exptl_crystal_description     block
_exptl_crystal_colour     colourless
_exptl_crystal_size_max     0.32
_exptl_crystal_size_mid     0.26
_exptl_crystal_size_min     0.21
_exptl_crystal_density_diffrn     2.633
_exptl_crystal_density_meas     ?
_exptl_crystal_density_method     'not measured'
_exptl_crystal_F_000     1148
_exptl_absorpt_coefficient_mu     4.716
_exptl_absorpt_correction_type     multi-scan
_exptl_absorpt_process_details     '(REQAB; Jacobson, 1998)'
_exptl_absorpt_correction_T_min     0.241
_exptl_absorpt_correction_T_max     0.370
_exptl_special_details
;
;
_diffrn_ambient_temperature     293(2)
_diffrn_radiation_type     MoK\a
_diffrn_radiation_wavelength     0.71073
_diffrn_radiation_source     'fine-focus sealed tube'
_diffrn_radiation_monochromator     graphite
_diffrn_measurement_device_type     'Rigaku/MSC Mercury CCD'
_diffrn_measurement_method     \w
_diffrn_detector_area_resol_mean     ?
_diffrn_reflns_number     12072
_diffrn_reflns_av_R_equivalents     0.0930
_diffrn_reflns_av_sigmaI/netI     0.0760
_diffrn_reflns_theta_min     3.28
_diffrn_reflns_theta_max     25.19
_diffrn_reflns_theta_full     25.19
_diffrn_measured_fraction_theta_max     0.998
_diffrn_measured_fraction_theta_full     0.998
_diffrn_reflns_limit_h_min     -12
_diffrn_reflns_limit_h_max     12
_diffrn_reflns_limit_k_min     -22
_diffrn_reflns_limit_k_max     22
_diffrn_reflns_limit_l_min     -9
_diffrn_reflns_limit_l_max     9
_diffrn_standards_number     0
_diffrn_standards_interval_count     ?
_diffrn_standards_interval_time     ?
_diffrn_standards_decay_%     ?
_refine_special_details
;
Refinement of <i>F</i>^2^ against ALL reflections. The weighted <i>R</i>-factor
<i>wR</i> and goodness of fit <i>S</i> are based on <i>F</i>^2^, conventional
<i>R</i>-factors <i>R</i> are based on <i>F</i>, with <i>F</i> set to zero for
negative <i>F</i>^2^. The threshold expression of <i>F</i>^2^ >
\s(<i>F</i>^2^) is used only for calculating <i>R</i>-factors(gt) <i>etc</i>.
and is not relevant to the choice of reflections for refinement.
<i>R</i>-factors based on <i>F</i>^2^ are statistically about twice as large
as those based on <i>F</i>, and <i>R</i>- factors based on ALL data will be
even larger.
;
_reflns_number_total     2747
_reflns_number_gt     1946
_reflns_threshold_expression     I>2\s(I)
_refine_ls_structure_factor_coef     Fsqd
_refine_ls_matrix_type     full
_refine_ls_R_factor_all     0.0757
_refine_ls_R_factor_gt     0.0383
_refine_ls_wR_factor_gt     0.0715
_refine_ls_wR_factor_ref     0.1110
_refine_ls_goodness_of_fit_ref     1.132
_refine_ls_restrained_S_all     1.131
_refine_ls_number_reflns     2747
_refine_ls_number_parameters     244
_refine_ls_number_restraints     3
_refine_ls_hydrogen_treatment     constr
_refine_ls_weighting_scheme     calc
_refine_ls_weighting_details
        'calc w=1/[\s^2^(Fo^2^)+(0.0182P)^2^+17.3537P] where P=(Fo^2^+2Fc^2^)/3'
_atom_sites_solution_hydrogens     geom
_atom_sites_solution_primary     direct
_atom_sites_solution_secondary     difmap
_refine_ls_shift/su_max     0.028
_refine_ls_shift/su_mean     0.003
_refine_diff_density_max     1.591
_refine_diff_density_min     -1.771
_refine_ls_extinction_method     none
_refine_ls_extinction_coef     ?
loop_
    _atom_type_symbol
    _atom_type_description
    _atom_type_scat_dispersion_real
    _atom_type_scat_dispersion_imag
    _atom_type_scat_source
    'C' 'C' 0.0033 0.0016
                         'International Tables Vol C Tables 4.2.6.8 and 6.1.1.4'
    'H' 'H' 0.0000 0.0000
                         'International Tables Vol C Tables 4.2.6.8 and 6.1.1.4'
    'N' 'N' 0.0061 0.0033
                         'International Tables Vol C Tables 4.2.6.8 and 6.1.1.4'
    'O' 'O' 0.0106 0.0060
                         'International Tables Vol C Tables 4.2.6.8 and 6.1.1.4'
    'Nd' 'Nd' -0.1943 3.0179
                         'International Tables Vol C Tables 4.2.6.8 and 6.1.1.4'
    'Ag' 'Ag' -0.8971 1.1015
                         'International Tables Vol C Tables 4.2.6.8 and 6.1.1.4'
_computing_data_collection     'RAPID-AUTO (Rigaku, 1998)'
_computing_cell_refinement     'RAPID-AUTO (Rigaku, 1998)'
_computing_data_reduction     'CrystalStructure (Rigaku/MSC, 2002)'
_computing_structure_solution     'SHELXS97 (Sheldrick, 2008)'
_computing_structure_refinement     'SHELXL97 (Sheldrick, 2008)'
_computing_molecular_graphics     'ORTEPII (Johnson, 1976)'
_computing_publication_material     'SHELXL97 (Sheldrick, 2008)'
loop_
    _atom_site_type_symbol
    _atom_site_label
    _atom_site_fract_x
    _atom_site_fract_y
    _atom_site_fract_z
    _atom_site_U_iso_or_equiv
    _atom_site_adp_type
    _atom_site_calc_flag
    _atom_site_refinement_flags
    _atom_site_occupancy
    _atom_site_disorder_assembly
    _atom_site_disorder_group
    Ag Ag1 1.15900(9) 0.92327(6) 0.60684(11) 0.0369(3) Uani d . 1 . .
    C C1 0.9481(10) 0.9114(6) 0.0822(13) 0.026(3) Uani d . 1 . .
    N N1 0.8209(8) 0.9101(5) 0.0274(10) 0.027(2) Uani d . 1 . .
    Nd Nd1 0.64656(5) 0.89514(3) 0.26047(7) 0.02128(18) Uani d . 1 . .
    O O1 0.8807(6) 0.9057(5) 0.3541(8) 0.0298(19) Uani d . 1 . .
    O O1W 0.9655(10) 0.7408(7) 0.0126(18) 0.099(5) Uani d D 1 . .
    H H1W 0.9199 0.7431 0.0945 0.149 Uiso d RD 1 . .
    H H2W 0.9262 0.7594 -0.0734 0.149 Uiso d RD 1 . .
    C C2 1.0449(10) 0.9146(6) -0.0258(13) 0.029(3) Uani d . 1 . .
    H H2 1.1337 0.9136 0.0168 0.035 Uiso calc R 1 . .
    N N2 1.0149(9) 0.9190(5) -0.1900(11) 0.030(2) Uani d . 1 . .
    O O2 1.0988(7) 0.9106(5) 0.3253(8) 0.035(2) Uani d . 1 . .
    C C3 0.8869(11) 0.9176(7) -0.2454(13) 0.037(3) Uani d . 1 . .
    H H3 0.8622 0.9195 -0.3598 0.045 Uiso calc R 1 . .
    O O3 1.6618(7) 0.8233(4) 0.5173(9) 0.034(2) Uani d . 1 . .
    C C4 0.7896(11) 0.9134(7) -0.1356(12) 0.034(3) Uani d . 1 . .
    H H4 0.7006 0.9130 -0.1775 0.041 Uiso calc R 1 . .
    O O4 1.7098(7) 0.7193(4) 0.6421(10) 0.0317(18) Uani d . 1 . .
    C C5 0.9806(10) 0.9093(6) 0.2720(13) 0.027(3) Uani d . 1 . .
    O O5 0.5044(7) 0.9079(4) -0.0030(9) 0.0309(18) Uani d . 1 . .
    O O6 0.3693(7) 0.9833(4) -0.1510(9) 0.0304(19) Uani d . 1 . .
    O O7 0.5658(7) 1.0571(4) 0.6552(9) 0.0274(18) Uani d . 1 . .
    O O8 0.6685(7) 0.9827(4) 0.4928(8) 0.0270(18) Uani d . 1 . .
    N N10 1.2894(9) 0.8232(6) 0.6898(12) 0.039(3) Uani d . 1 . .
    C C11 0.4622(10) 0.9689(6) -0.0439(13) 0.026(3) Uani d . 1 . .
    N N11 1.4588(8) 0.7064(5) 0.7235(10) 0.024(2) Uani d . 1 . .
    C C12 0.5689(10) 1.0120(6) 0.5441(11) 0.022(2) Uani d . 1 . .
    C C6 1.4972(10) 0.7674(6) 0.6640(13) 0.027(3) Uani d . 1 . .
    C C7 1.4155(11) 0.8253(6) 0.6552(14) 0.031(3) Uani d . 1 . .
    H H7 1.4498 0.8685 0.6234 0.037 Uiso calc R 1 . .
    C C8 1.2491(11) 0.7609(6) 0.7402(15) 0.034(3) Uani d . 1 . .
    H H8 1.1617 0.7560 0.7654 0.041 Uiso calc R 1 . .
    C C9 1.3340(11) 0.7018(7) 0.7569(14) 0.033(3) Uani d . 1 . .
    H H9 1.3016 0.6587 0.7922 0.040 Uiso calc R 1 . .
    C C10 1.6348(11) 0.7698(7) 0.6033(13) 0.030(3) Uani d . 1 . .
loop_
    _atom_site_aniso_label
    _atom_site_aniso_U_11
    _atom_site_aniso_U_22
    _atom_site_aniso_U_33
    _atom_site_aniso_U_12
    _atom_site_aniso_U_13
    _atom_site_aniso_U_23
    Ag1 0.0338(5) 0.0520(7) 0.0262(4) 0.0081(4) 0.0096(4) 0.0043(4)
    C1 0.028(6) 0.024(7) 0.026(6) -0.007(5) 0.006(5) -0.004(5)
    N1 0.028(5) 0.035(6) 0.018(4) -0.008(4) 0.002(4) 0.001(4)
    Nd1 0.0222(3) 0.0239(3) 0.0182(3) 0.0008(3) 0.0041(2) -0.0008(3)
    O1 0.009(3) 0.063(6) 0.017(3) -0.001(4) 0.001(3) 0.002(4)
    O1W 0.052(7) 0.092(11) 0.155(12) 0.000(6) 0.020(7) -0.042(9)
    C2 0.019(5) 0.040(8) 0.028(6) 0.009(5) 0.003(4) 0.009(5)
    N2 0.032(5) 0.037(6) 0.022(5) -0.001(4) 0.008(4) 0.004(4)
    O2 0.021(4) 0.066(7) 0.017(4) 0.004(4) -0.004(3) -0.006(4)
    C3 0.033(7) 0.064(10) 0.014(5) 0.016(6) -0.003(5) -0.007(5)
    O3 0.036(5) 0.040(6) 0.027(4) -0.009(4) 0.005(3) 0.015(4)
    C4 0.036(7) 0.055(9) 0.012(5) -0.002(6) 0.007(5) -0.007(5)
    O4 0.034(4) 0.015(4) 0.048(5) -0.001(3) 0.013(4) 0.008(4)
    C5 0.027(6) 0.029(7) 0.025(5) -0.008(5) 0.010(5) 0.006(5)
    O5 0.039(5) 0.029(5) 0.025(4) -0.004(4) 0.000(3) 0.003(4)
    O6 0.022(4) 0.033(5) 0.035(4) 0.005(3) -0.007(3) 0.002(4)
    O7 0.024(4) 0.033(5) 0.024(4) -0.001(3) 0.000(3) -0.008(4)
    O8 0.026(4) 0.034(5) 0.021(4) 0.007(3) 0.006(3) -0.007(3)
    N10 0.029(5) 0.043(7) 0.043(6) 0.004(5) -0.001(5) 0.004(5)
    C11 0.024(6) 0.028(7) 0.027(6) 0.002(5) 0.003(5) 0.008(5)
    N11 0.018(4) 0.027(6) 0.029(5) 0.000(4) 0.010(4) 0.001(4)
    C12 0.034(6) 0.020(6) 0.012(5) 0.000(5) 0.003(4) -0.012(4)
    C6 0.026(6) 0.032(7) 0.023(5) 0.000(5) 0.002(4) 0.013(5)
    C7 0.034(7) 0.016(7) 0.043(7) -0.001(5) 0.003(5) 0.002(5)
    C8 0.033(6) 0.022(7) 0.050(7) -0.004(5) 0.019(6) 0.011(6)
    C9 0.038(7) 0.029(7) 0.032(6) -0.004(5) 0.006(5) 0.011(5)
    C10 0.044(7) 0.029(8) 0.019(5) -0.007(6) 0.010(5) -0.004(5)
_geom_special_details
;
All e.s.d.'s (except the e.s.d. in the dihedral angle between two l.s. planes)
are estimated using the full covariance matrix. The cell e.s.d.'s are taken
into account individually in the estimation of e.s.d.'s in distances, angles
and torsion angles; correlations between e.s.d.'s in cell parameters are only
used when they are defined by crystal symmetry. An approximate (isotropic)
treatment of cell e.s.d.'s is used for estimating e.s.d.'s involving l.s.
planes.
;
loop_
    _geom_bond_atom_site_label_1
    _geom_bond_atom_site_label_2
    _geom_bond_site_symmetry_2
    _geom_bond_distance
    _geom_bond_publ_flag
    Ag1 N2 1_556 2.291(9) ?
    Ag1 O2 . 2.299(7) ?
    Ag1 N10 . 2.360(10) ?
    C1 N1 . 1.320(13) ?
    C1 C2 . 1.370(14) ?
    C1 C5 . 1.530(14) ?
    N1 C4 . 1.319(13) ?
    N1 Nd1 . 2.707(8) ?
    Nd1 O1 . 2.423(6) ?
    Nd1 O6 3_675 2.455(8) ?
    Nd1 O5 . 2.456(7) ?
    Nd1 O3 1_455 2.461(7) ?
    Nd1 O4 4_475 2.465(8) ?
    Nd1 O7 3_676 2.482(7) ?
    Nd1 O8 . 2.486(7) ?
    Nd1 N11 4_475 2.692(9) ?
    O1 C5 . 1.260(12) ?
    O1W H1W . 0.8400 ?
    O1W H2W . 0.8405 ?
    C2 N2 . 1.328(13) ?
    C2 H2 . 0.9300 ?
    N2 C3 . 1.329(13) ?
    N2 Ag1 1_554 2.291(9) ?
    O2 C5 . 1.231(12) ?
    C3 C4 . 1.385(15) ?
    C3 H3 . 0.9300 ?
    O3 C10 . 1.267(13) ?
    O3 Nd1 1_655 2.461(7) ?
    C4 H4 . 0.9300 ?
    O4 C10 . 1.240(14) ?
    O4 Nd1 4_676 2.465(7) ?
    O5 C11 . 1.259(13) ?
    O6 C11 . 1.242(12) ?
    O6 Nd1 3_675 2.455(8) ?
    O7 C12 . 1.235(11) ?
    O7 Nd1 3_676 2.482(7) ?
    O8 C12 . 1.252(12) ?
    N10 C8 . 1.319(15) ?
    N10 C7 . 1.332(14) ?
    C11 C11 3_675 1.53(2) ?
    N11 C9 . 1.317(13) ?
    N11 C6 . 1.318(14) ?
    N11 Nd1 4_676 2.692(9) ?
    C12 C12 3_676 1.57(2) ?
    C6 C7 . 1.367(15) ?
    C6 C10 . 1.517(15) ?
    C7 H7 . 0.9300 ?
    C8 C9 . 1.406(16) ?
    C8 H8 . 0.9300 ?
    C9 H9 . 0.9300 ?
loop_
    _geom_angle_atom_site_label_1
    _geom_angle_atom_site_label_2
    _geom_angle_atom_site_label_3
    _geom_angle_site_symmetry_1
    _geom_angle_site_symmetry_3
    _geom_angle
    _geom_angle_publ_flag
    N2 Ag1 O2 1_556 . 124.8(3) ?
    N2 Ag1 N10 1_556 . 98.4(3) ?
    O2 Ag1 N10 . . 106.5(3) ?
    N1 C1 C2 . . 121.5(10) ?
    N1 C1 C5 . . 116.3(9) ?
    C2 C1 C5 . . 122.3(9) ?
    C1 N1 C4 . . 117.7(9) ?
    C1 N1 Nd1 . . 116.7(6) ?
    C4 N1 Nd1 . . 125.5(7) ?
    O1 Nd1 O6 . 3_675 93.6(3) ?
    O1 Nd1 O5 . . 137.2(2) ?
    O6 Nd1 O5 3_675 . 65.6(2) ?
    O1 Nd1 O3 . 1_455 78.7(2) ?
    O6 Nd1 O3 3_675 1_455 144.2(3) ?
    O5 Nd1 O3 . 1_455 139.7(3) ?
    O1 Nd1 O4 . 4_475 84.8(3) ?
    O6 Nd1 O4 3_675 4_475 133.5(3) ?
    O5 Nd1 O4 . 4_475 84.6(3) ?
    O3 Nd1 O4 1_455 4_475 81.1(3) ?
    O1 Nd1 O7 . 3_676 136.9(2) ?
    O6 Nd1 O7 3_675 3_676 74.4(2) ?
    O5 Nd1 O7 . 3_676 75.5(2) ?
    O3 Nd1 O7 1_455 3_676 87.6(3) ?
    O4 Nd1 O7 4_475 3_676 133.3(2) ?
    O1 Nd1 O8 . . 72.4(2) ?
    O6 Nd1 O8 3_675 . 69.4(2) ?
    O5 Nd1 O8 . . 125.8(3) ?
    O3 Nd1 O8 1_455 . 75.0(3) ?
    O4 Nd1 O8 4_475 . 149.6(2) ?
    O7 Nd1 O8 3_676 . 64.6(2) ?
    O1 Nd1 N11 . 4_475 138.7(3) ?
    O6 Nd1 N11 3_675 4_475 127.1(2) ?
    O5 Nd1 N11 . 4_475 68.0(3) ?
    O3 Nd1 N11 1_455 4_475 71.9(3) ?
    O4 Nd1 N11 4_475 4_475 62.7(3) ?
    O7 Nd1 N11 3_676 4_475 70.6(3) ?
    O8 Nd1 N11 . 4_475 124.5(2) ?
    O1 Nd1 N1 . . 61.6(2) ?
    O6 Nd1 N1 3_675 . 71.3(3) ?
    O5 Nd1 N1 . . 76.1(2) ?
    O3 Nd1 N1 1_455 . 130.2(3) ?
    O4 Nd1 N1 4_475 . 67.3(3) ?
    O7 Nd1 N1 3_676 . 142.1(3) ?
    O8 Nd1 N1 . . 115.7(3) ?
    N11 Nd1 N1 4_475 . 119.8(3) ?
    C5 O1 Nd1 . . 130.6(6) ?
    H1W O1W H2W . . 111.8 ?
    N2 C2 C1 . . 121.5(10) ?
    N2 C2 H2 . . 119.2 ?
    C1 C2 H2 . . 119.2 ?
    C2 N2 C3 . . 117.0(9) ?
    C2 N2 Ag1 . 1_554 127.6(7) ?
    C3 N2 Ag1 . 1_554 115.3(7) ?
    C5 O2 Ag1 . . 120.1(7) ?
    N2 C3 C4 . . 121.1(10) ?
    N2 C3 H3 . . 119.5 ?
    C4 C3 H3 . . 119.5 ?
    C10 O3 Nd1 . 1_655 153.6(7) ?
    N1 C4 C3 . . 121.1(10) ?
    N1 C4 H4 . . 119.4 ?
    C3 C4 H4 . . 119.4 ?
    C10 O4 Nd1 . 4_676 126.5(7) ?
    O2 C5 O1 . . 128.3(10) ?
    O2 C5 C1 . . 117.1(9) ?
    O1 C5 C1 . . 114.6(9) ?
    C11 O5 Nd1 . . 118.1(7) ?
    C11 O6 Nd1 . 3_675 118.1(7) ?
    C12 O7 Nd1 . 3_676 122.0(6) ?
    C12 O8 Nd1 . . 121.6(6) ?
    C8 N10 C7 . . 114.8(10) ?
    C8 N10 Ag1 . . 128.1(8) ?
    C7 N10 Ag1 . . 116.0(8) ?
    O6 C11 O5 . . 126.5(10) ?
    O6 C11 C11 . 3_675 117.6(13) ?
    O5 C11 C11 . 3_675 115.8(11) ?
    C9 N11 C6 . . 116.9(9) ?
    C9 N11 Nd1 . 4_676 127.6(7) ?
    C6 N11 Nd1 . 4_676 115.5(6) ?
    O7 C12 O8 . . 128.2(10) ?
    O7 C12 C12 . 3_676 116.3(11) ?
    O8 C12 C12 . 3_676 115.5(10) ?
    N11 C6 C7 . . 121.2(10) ?
    N11 C6 C10 . . 117.0(10) ?
    C7 C6 C10 . . 121.9(10) ?
    N10 C7 C6 . . 123.6(11) ?
    N10 C7 H7 . . 118.2 ?
    C6 C7 H7 . . 118.2 ?
    N10 C8 C9 . . 122.1(11) ?
    N10 C8 H8 . . 118.9 ?
    C9 C8 H8 . . 118.9 ?
    N11 C9 C8 . . 121.1(11) ?
    N11 C9 H9 . . 119.5 ?
    C8 C9 H9 . . 119.5 ?
    O4 C10 O3 . . 126.2(11) ?
    O4 C10 C6 . . 117.0(10) ?
    O3 C10 C6 . . 116.8(10) ?
loop_
    _geom_hbond_atom_site_label_D
    _geom_hbond_atom_site_label_H
    _geom_hbond_atom_site_label_A
    _geom_hbond_site_symmetry_A
    _geom_hbond_distance_DH
    _geom_hbond_distance_HA
    _geom_hbond_distance_DA
    _geom_hbond_angle_DHA
    O1W H1W O4 4_475 0.84 2.31 2.975(13) 136.8
    C3 H3 O1 1_554 0.93 2.34 3.221(12) 158
    C3 H3 O8 1_554 0.93 2.49 3.150(13) 128
    C4 H4 O5 . 0.93 2.54 3.170(13) 125
    C9 H9 O2 4_576 0.93 2.47 3.270(15) 145
    C9 H9 O7 2_746 0.93 2.35 2.971(15) 124
data_global
_journal_date_recd_electronic     2009-05-28
_journal_date_accepted     2009-06-04
_journal_name_full     'Acta Crystallographica, Section E'
_journal_year     2009
_journal_volume     65
_journal_issue      7
_journal_page_first     m833
_journal_page_last     m834
_journal_paper_category     QM
_journal_coeditor_code     RZ2330
_publ_contact_author_name     'Tian-Jun, Feng'
_publ_contact_author_address
;
College of Mathematics, Physics and Software Engineering
Lanzhou Jiaotong University
Lanzhou 730070
P.R. China
;
_publ_contact_author_email     fengtj60@126.com
_publ_contact_author_fax     '86 0931 4938625'
_publ_contact_author_phone     '86 0931 4938625'
_publ_section_title
;\
Poly[[hemi-\m~4~-oxalato-hemi-\m~2~-oxalato-bis(\m~3~-pyrazine-2-carboxylato)\
neodymium(III)silver(I)] monohydrate]
;
loop_
    _publ_author_name
    _publ_author_footnote
    _publ_author_address
    'Tian-Jun Feng' .
;
College of Mathematics, Physics and Software Engineering
Lanzhou Jiaotong University
Lanzhou 730070
People's Republic of China
;
    'Yan-Mei Wen' .
;
College of Science
Guangdong Ocean University
Zhanjiang 524088
People's Republic of China
;
