# Supplementary material for: Poly[[hemi-μ4-oxalato-hemi-μ2-oxalato-bis­(μ3-pyrazine-2-carboxyl­ato)neodymium(III)silver(I)] monohydrate]
Source: Acta Crystallogr Sect E Struct Rep Online. 2009 Jun 27;65(Pt 7):m833–4. doi: 10.1107/S160053680902128X (PMC2969187; doi:10.1107/S160053680902128X)
Supplement: Supplementary file 2 [file e-65-0m833-Isup2.hkl]

# 
# h,k,l, Fc-squared, Fo-squared, sigma(Fo-squared) and status flag 
# 
data_I
_shelx_title ' 1 in P2(1)/c' 
_shelx_refln_list_code          4 
_shelx_F_calc_maximum      425.19 
_exptl_crystal_F_000      1148.00 
_reflns_d_resolution_high  0.8348 
 
loop_ 
 _symmetry_equiv_pos_as_xyz 
 'x, y, z' 
 '-x, y+1/2, -z+1/2' 
 '-x, -y, -z' 
 'x, -y-1/2, z-1/2' 
 
_cell_length_a    10.1123 
_cell_length_b    18.8470 
_cell_length_c     8.0359 
_cell_angle_alpha  90.000 
_cell_angle_beta   95.467 
_cell_angle_gamma  90.000 
 
_shelx_F_squared_multiplier     1.000 
 
loop_ 
 _refln_index_h 
 _refln_index_k 
 _refln_index_l 
 _refln_F_squared_calc 
 _refln_F_squared_meas 
 _refln_F_squared_sigma 
 _refln_observed_status 
   2   0   0      632.97      949.90     96.23 o 
   3   0   0     8240.10     8489.13    287.23 o 
   4   0   0    55825.95    56311.11   1509.89 o 
   5   0   0       49.18       14.51     66.25 o 
   6   0   0    54073.84    59502.53   2274.02 o 
   7   0   0     3600.38     4593.81    472.32 o 
   8   0   0     1820.92     1541.35    358.48 o 
   9   0   0       85.56      117.03    267.69 o 
  10   0   0    15462.58    16434.30    482.31 o 
  11   0   0     3293.06     2774.73   1574.53 o 
  12   0   0      458.71     -553.95    663.18 o 
   2   1   0    21502.24    22458.43    509.11 o 
   3   1   0      944.00      899.21     81.01 o 
   4   1   0    23402.19    23626.22    502.71 o 
   5   1   0     8190.62     8258.43    290.12 o 
   6   1   0    10928.18    11834.65    346.62 o 
   7   1   0       10.02       22.29     94.26 o 
   8   1   0     7641.41     8292.86    239.04 o 
   9   1   0     2158.66     2134.79    121.86 o 
  10   1   0       17.76       10.36     63.05 o 
  11   1   0        4.97      -33.19     42.95 o 
  12   1   0     2457.12      262.29    404.93 o 
   2   2   0      154.54      240.62     32.23 o 
   3   2   0     6488.25     6639.27    188.02 o 
   4   2   0    19114.35    19331.44    406.84 o 
   5   2   0     2794.80     2859.78    102.68 o 
   6   2   0     5530.98     5889.29    174.15 o 
   7   2   0        1.21       -5.01     45.42 o 
   8   2   0        4.82       45.29     69.04 o 
   9   2   0        0.66      -40.97     52.23 o 
  10   2   0     1885.28     1730.94    121.74 o 
  11   2   0      337.47      154.54    252.78 o 
  12   2   0      183.23       92.83    325.23 o 
   1   3   0     3730.51     3650.45    144.29 o 
   2   3   0    67113.99    67003.65   1133.43 o 
   3   3   0       98.13      169.84     55.72 o 
   4   3   0    19351.79    18991.71    366.17 o 
   5   3   0     4644.77     4562.36    121.02 o 
   6   3   0    10910.20    11787.91    229.50 o 
   7   3   0     1372.54     1197.43     74.82 o 
   8   3   0    29419.76    31910.61    620.24 o 
   9   3   0     3704.85     4084.68    169.76 o 
  10   3   0      179.66      -34.54     60.65 o 
  11   3   0        6.18       51.30    238.16 o 
   0   4   0    39119.29    37172.88   1181.65 o 
   1   4   0     2666.70     2853.13    200.29 o 
   2   4   0     2285.73     1935.10    153.14 o 
   3   4   0     2270.87     2070.45    101.25 o 
   4   4   0    27887.27    27559.09    555.72 o 
   5   4   0      277.32      283.53     48.01 o 
   6   4   0    12835.64    12495.07    276.14 o 
   7   4   0     5713.68     6430.36    209.94 o 
   8   4   0     2379.59     2239.66    165.32 o 
   9   4   0      431.06      405.26     52.54 o 
  10   4   0     4348.17     4874.37    470.32 o 
  11   4   0     1474.18      268.13    321.12 o 
   1   5   0     7522.46     6780.58    330.11 o 
   2   5   0      890.52      822.05    103.72 o 
   3   5   0     1826.38     1957.40    111.46 o 
   4   5   0     8642.07     8043.71    158.24 o 
   5   5   0     5204.15     4997.63    172.05 o 
   6   5   0       59.08      -36.75     63.22 o 
   7   5   0     1228.93     1037.22     96.88 o 
   8   5   0      112.94      120.90     91.96 o 
   9   5   0     1345.67     1171.50    281.33 o 
  10   5   0      481.28      395.52    224.70 o 
  11   5   0     1831.16      835.92    796.71 o 
   0   6   0   180783.72   159889.84   5831.92 o 
   1   6   0    23407.30    22463.16    661.65 o 
   2   6   0       14.58      133.81     98.82 o 
   3   6   0     4979.09     5264.77    182.57 o 
   4   6   0    12672.27    12776.96    256.33 o 
   5   6   0      709.15      910.46     73.96 o 
   6   6   0    20730.28    21778.84    534.83 o 
   7   6   0      973.71     1236.85    120.12 o 
   8   6   0     2519.17     2488.87    320.67 o 
   9   6   0      569.57      610.76    210.85 o 
  10   6   0     5695.65     6461.90    533.41 o 
  11   6   0      820.26      573.12    303.52 o 
   1   7   0    30310.87    28503.37    802.56 o 
   2   7   0    43397.63    40325.47   1014.59 o 
   3   7   0    10982.64    10237.84    300.23 o 
   4   7   0     3349.56     3415.55    165.16 o 
   5   7   0     8398.53     7845.25    219.77 o 
   6   7   0     7363.92     7936.04    276.08 o 
   7   7   0      466.74      487.24    101.57 o 
   8   7   0     7256.80     7570.52    518.82 o 
   9   7   0     5163.43     5508.78    484.61 o 
  10   7   0      307.39      563.34    273.37 o 
  11   7   0      411.16      407.25    271.91 o 
   0   8   0     1120.75     1124.61    378.77 o 
   1   8   0    10286.19     9478.07    428.12 o 
   2   8   0       53.84      125.66     94.02 o 
   3   8   0    25245.96    23873.78    580.36 o 
   4   8   0      407.44      592.67     82.92 o 
   5   8   0       51.20      120.92     66.37 o 
   6   8   0       18.13      128.21     44.58 o 
   7   8   0    11618.48    11486.59    413.98 o 
   8   8   0     2928.31     3085.31    341.29 o 
   9   8   0     1560.29     1866.31    303.23 o 
  10   8   0      349.15      210.10    204.40 o 
  11   8   0      473.21      178.77    211.03 o 
   1   9   0      189.00      130.40    115.00 o 
   2   9   0    14817.08    13522.21    538.06 o 
   3   9   0       32.57       65.93     84.56 o 
   4   9   0     2485.20     2236.59    157.82 o 
   5   9   0      443.90      523.08    109.49 o 
   6   9   0     2175.10     2061.99    125.30 o 
   7   9   0     1524.51     1402.13    130.34 o 
   8   9   0     6284.38     7111.35    541.74 o 
   9   9   0      143.94      310.20    195.87 o 
  10   9   0       50.21       37.79    168.10 o 
  11   9   0      365.73      -47.53    226.46 o 
   0  10   0    60635.78    62839.97   2467.85 o 
   1  10   0     4321.74     4334.03    310.60 o 
   2  10   0      857.17      763.87    188.96 o 
   3  10   0    13546.95    13656.13    548.71 o 
   4  10   0    16674.11    15686.74    453.37 o 
   5  10   0      109.88      170.23    101.75 o 
   6  10   0    10552.88    10488.67    274.66 o 
   7  10   0     8003.58     8957.32    731.57 o 
   8  10   0     2114.87     2536.11    408.84 o 
   9  10   0     1381.48     1643.51    335.97 o 
  10  10   0     3961.00     4601.15    588.69 o 
   1  11   0    25571.77    25265.07   1033.30 o 
   2  11   0     1507.47     1757.93    260.61 o 
   3  11   0      498.60      451.96    127.44 o 
   4  11   0      250.75      419.98    164.79 o 
   5  11   0    20104.41    20607.06    700.34 o 
   6  11   0     1570.58     2076.73    172.68 o 
   7  11   0     1176.07     1385.15    186.87 o 
   8  11   0       69.35      124.29     63.63 o 
   9  11   0     3033.89     3649.44    606.65 o 
  10  11   0      411.20      939.76    438.08 o 
   0  12   0    23011.91    22915.15   1405.59 o 
   1  12   0     8289.42     8821.18    551.17 o 
   2  12   0       49.45      234.24    161.95 o 
   3  12   0     3423.32     3539.16    256.78 o 
   4  12   0     1228.65     1033.82    156.81 o 
   5  12   0      313.42      322.78    104.84 o 
   6  12   0     2099.81     2166.61    134.85 o 
   7  12   0      892.70      760.36    103.74 o 
   8  12   0       37.49      224.08    226.14 o 
   9  12   0      939.11      697.31    384.47 o 
  10  12   0      113.16      104.27    260.01 o 
   1  13   0     7006.01     7274.59    484.24 o 
   2  13   0     5973.92     5898.96    417.19 o 
   3  13   0     1681.58     2372.72    251.51 o 
   4  13   0     1304.78     1586.74    203.74 o 
   5  13   0     7893.83     7739.68    316.15 o 
   6  13   0     3190.36     3501.81    232.77 o 
   7  13   0     1934.09     2027.14    155.81 o 
   8  13   0     4697.97     4182.50    664.89 o 
   9  13   0     2301.78     2501.66    532.37 o 
   0  14   0     3758.54     4749.23    603.47 o 
   1  14   0    10779.03    10417.33    641.95 o 
   2  14   0       77.39      207.05    169.06 o 
   3  14   0    22262.49    23865.54    802.80 o 
   4  14   0     3566.44     4058.09    310.95 o 
   5  14   0       23.24       63.04    193.52 o 
   6  14   0      775.09      890.18    121.16 o 
   7  14   0    10982.61    11690.54    465.36 o 
   8  14   0     2150.02     2131.54    255.02 o 
   9  14   0     2497.44     1980.90    985.36 o 
   1  15   0     2640.28     3204.94    431.99 o 
   2  15   0       79.74     -127.16    180.94 o 
   3  15   0     1871.13     2069.96    254.59 o 
   4  15   0       44.15       -9.61    169.19 o 
   5  15   0     5947.92     6791.22    458.42 o 
   6  15   0      578.32      793.10    168.09 o 
   7  15   0      445.58      540.40     88.96 o 
   8  15   0      116.11      -84.93    240.87 o 
   9  15   0     2292.73     1804.12    833.41 o 
   0  16   0     6003.96     4929.06   1042.51 o 
   1  16   0      259.65      264.75    211.90 o 
   2  16   0       24.35      151.55    188.79 o 
   3  16   0     1467.17     1660.79    249.99 o 
   4  16   0      568.27      786.48    227.79 o 
   5  16   0      233.95      221.20    130.70 o 
   6  16   0     1155.09      905.16    184.87 o 
   7  16   0     1324.56     1396.97    204.89 o 
   8  16   0      618.08      540.90    371.92 o 
   1  17   0    14630.46    15989.10    924.14 o 
   2  17   0     3517.12     4129.97    430.69 o 
   3  17   0     1465.58     1609.01    281.84 o 
   4  17   0      257.45      165.30    143.22 o 
   5  17   0    10959.71    13152.58    872.56 o 
   6  17   0     1824.19     2176.02    700.29 o 
   7  17   0      636.71      297.34    282.08 o 
   0  18   0      404.28      957.89    394.74 o 
   1  18   0     6277.37     7367.59    680.07 o 
   2  18   0      450.44      314.21    251.46 o 
   3  18   0     7295.42     8622.71    620.48 o 
   4  18   0     1585.95     2316.46    312.11 o 
   5  18   0        5.64       40.00    134.65 o 
   6  18   0       64.83       99.99    100.12 o 
   7  18   0     2415.46     1204.23    850.45 o 
   1  19   0       95.36      150.42    206.93 o 
   2  19   0      136.43      373.94    281.18 o 
   3  19   0      142.78      249.74    198.79 o 
   4  19   0      582.26      435.81    193.68 o 
   5  19   0        1.17       -4.34    137.07 o 
   6  19   0      103.39      236.28    128.96 o 
   0  20   0      369.51      326.41    477.07 o 
   1  20   0     1872.25      824.03    478.12 o 
   2  20   0        5.34      -63.42    174.09 o 
   3  20   0     4146.89     5181.73    702.48 o 
   4  20   0      744.82      693.94    232.92 o 
   5  20   0        0.25       59.22    156.56 o 
   1  21   0     2499.89     1179.95    857.03 o 
   2  21   0     1420.84      701.95    565.14 o 
   3  21   0      470.59      244.31    197.84 o 
   4  21   0      552.86      519.54    268.73 o 
   0  22   0      111.79     -254.94    378.06 o 
   1  22   0      332.22      189.82    319.31 o 
   2  22   0      220.53      -26.82    199.39 o 
 -12   1   1     5024.50     5168.73    971.32 o 
 -11   1   1     2578.34      942.20    693.29 o 
 -10   1   1     4216.98     4677.28    220.46 o 
  -9   1   1    10365.11    10798.68    391.58 o 
  -8   1   1      751.25      936.56    146.49 o 
  -7   1   1    14677.86    15477.05    415.70 o 
  -6   1   1    19872.01    19436.20    518.63 o 
  -5   1   1    37179.47    38077.36    859.16 o 
  -4   1   1     6361.49     6141.00    190.51 o 
  -3   1   1       82.75      100.48     62.44 o 
  -2   1   1    32306.02    32138.57    727.61 o 
  -1   1   1    58943.62    61692.88   1186.08 o 
   1   1   1    37759.18    38956.28    529.08 o 
   2   1   1      171.94      217.59     79.97 o 
   3   1   1    12439.11    12122.97    270.46 o 
   4   1   1    28240.45    29821.82    549.43 o 
   5   1   1    37453.84    35918.75    684.10 o 
   6   1   1     1370.40     1779.24    156.59 o 
   7   1   1       80.04      -62.15     44.00 o 
   8   1   1       67.00       28.48     63.28 o 
   9   1   1     9992.81    10162.51    390.31 o 
  10   1   1        6.71       10.88     26.61 o 
  11   1   1     2126.81      -82.25    324.05 o 
 -12   2   1      800.05      328.77    153.74 o 
 -11   2   1     1177.12     1242.41    251.60 o 
 -10   2   1     8153.90     9129.66    401.94 o 
  -9   2   1     4667.87     4766.32    203.10 o 
  -8   2   1    12179.64    12008.84    432.70 o 
  -7   2   1    14111.06    14819.83    381.44 o 
  -6   2   1      224.07      195.78     63.23 o 
  -5   2   1     3559.87     3416.61    146.79 o 
  -4   2   1    55025.50    54710.87   1157.48 o 
  -3   2   1    52884.86    51516.52   1011.14 o 
  -2   2   1    18226.27    18424.06    308.85 o 
  -1   2   1     3538.64     3408.72     81.01 o 
   0   2   1    20023.02    20534.88    495.77 o 
   1   2   1    63837.34    64241.64   1127.96 o 
   2   2   1    12483.00    12842.26    285.60 o 
   3   2   1    54830.21    52993.62   1197.09 o 
   4   2   1      339.34      391.61    115.14 o 
   5   2   1      170.72      108.70     40.98 o 
   6   2   1     5059.32     5198.69    164.03 o 
   7   2   1    29856.18    32401.64    623.86 o 
   8   2   1       75.13       36.63    147.29 o 
   9   2   1     7464.14     7500.57    395.53 o 
  10   2   1     1436.41      -17.48    242.00 o 
  11   2   1     6098.85     7025.48    549.30 o 
 -12   3   1      307.03       95.42     89.85 o 
 -11   3   1       85.69      143.08     85.63 o 
 -10   3   1        9.86      160.85     87.40 o 
  -9   3   1      404.45      543.15     91.19 o 
  -8   3   1       13.01       -3.13     61.10 o 
  -7   3   1      835.38      896.10    142.48 o 
  -6   3   1      245.78      304.41     69.89 o 
  -5   3   1      780.25      830.45     89.85 o 
  -4   3   1      721.22      569.22     79.71 o 
  -3   3   1     1797.40     1841.24     95.82 o 
  -2   3   1     4080.96     3880.90    170.62 o 
  -1   3   1     1894.94     2360.03    149.23 o 
   0   3   1      194.35      416.64     95.20 o 
   1   3   1     7193.44     6796.59    233.40 o 
   2   3   1     7020.79     6902.43    251.66 o 
   3   3   1      539.16      779.38    166.96 o 
   4   3   1     2614.82     2721.78    208.95 o 
   5   3   1      571.19      554.99    149.76 o 
   6   3   1      336.57      421.26    121.12 o 
   7   3   1      184.05      251.88    139.71 o 
   8   3   1     1262.77     1546.44    269.56 o 
   9   3   1      162.47      249.64    157.95 o 
  10   3   1       14.49       15.62    100.39 o 
  11   3   1      370.46      180.15    234.67 o 
 -11   4   1      321.52       28.78    175.93 o 
 -10   4   1      961.51     1290.08    139.94 o 
  -9   4   1     2638.04     2999.17    213.52 o 
  -8   4   1     4773.10     4856.81    197.32 o 
  -7   4   1     1207.57     1370.60    133.86 o 
  -6   4   1     1385.85     1381.03    105.18 o 
  -5   4   1     8185.82     7771.90    321.18 o 
  -4   4   1    17992.52    17542.90    315.44 o 
  -3   4   1    28243.35    27601.31    502.38 o 
  -2   4   1    19446.44    18730.59    469.39 o 
  -1   4   1        6.11       58.18     80.93 o 
   0   4   1      731.98      883.70    143.33 o 
   1   4   1    43114.08    42619.55   1074.84 o 
   2   4   1     5896.59     5705.50    190.17 o 
   3   4   1    16009.87    14960.71    279.34 o 
   4   4   1     2512.85     2716.59    243.48 o 
   5   4   1     3459.71     3487.30    378.23 o 
   6   4   1      621.35      804.53    197.49 o 
   7   4   1    14196.89    14192.43    568.76 o 
   8   4   1       74.37      160.59    125.26 o 
   9   4   1     1411.99     1432.50    221.80 o 
  10   4   1       65.29       84.23    149.44 o 
  11   4   1     2784.75      -47.04    376.36 o 
 -11   5   1     2279.00     -108.96    342.89 o 
 -10   5   1     1431.92     1376.22    204.01 o 
  -9   5   1    10013.48    10013.89    335.78 o 
  -8   5   1     1807.58     2118.43    184.57 o 
  -7   5   1    15437.12    15747.44    417.46 o 
  -6   5   1    11820.11    11903.27    355.02 o 
  -5   5   1    34948.00    35661.45    852.39 o 
  -4   5   1     1637.29     1835.29     99.70 o 
  -3   5   1      408.15      315.79     60.70 o 
  -2   5   1    29112.01    28823.86    600.81 o 
  -1   5   1    52889.48    52253.68   1322.33 o 
   0   5   1       52.38      253.57    129.73 o 
   1   5   1    13488.74    12373.98    434.96 o 
   2   5   1     3812.44     3596.70    191.38 o 
   3   5   1    31578.56    31182.40    565.93 o 
   4   5   1    14162.40    13037.62    732.96 o 
   5   5   1    33170.21    32224.61   1211.24 o 
   6   5   1     4450.76     5115.36    352.77 o 
   7   5   1      579.35      678.72    188.04 o 
   8   5   1     6408.07     6164.76    378.77 o 
   9   5   1    15256.09    16535.50    754.54 o 
  10   5   1       68.91      287.68    184.06 o 
  11   5   1     5996.19     7664.71    592.86 o 
 -11   6   1     2222.47      840.94    672.23 o 
 -10   6   1     2623.90     2714.26    301.97 o 
  -9   6   1      301.12      287.46    105.98 o 
  -8   6   1      991.13      785.24    106.62 o 
  -7   6   1     8019.29     8836.91    271.05 o 
  -6   6   1     9507.10     9726.71    330.65 o 
  -5   6   1     1048.98     1030.30     85.48 o 
  -4   6   1     9171.61     8972.08    223.63 o 
  -3   6   1    12006.37    11795.26    349.96 o 
  -2   6   1     4948.36     4334.97    191.74 o 
  -1   6   1     2428.39     2510.35    243.79 o 
   0   6   1    24862.87    24533.29    782.52 o 
   1   6   1      465.03      233.10    117.28 o 
   2   6   1      235.85      252.67     87.30 o 
   3   6   1     7734.81     7254.84    192.91 o 
   4   6   1    19176.01    18490.12    446.43 o 
   5   6   1      271.79      344.62    166.35 o 
   6   6   1     4634.86     4730.16    350.45 o 
   7   6   1     8457.37     8236.49    473.97 o 
   8   6   1     5925.70     6055.50    402.00 o 
   9   6   1        6.24      -34.51    132.85 o 
  10   6   1     2619.35      -17.30    255.02 o 
  11   6   1      898.74      486.21    289.15 o 
 -11   7   1      217.86      195.55    235.89 o 
 -10   7   1     1448.03     1341.30    239.54 o 
  -9   7   1       30.07      141.40    107.98 o 
  -8   7   1     4761.32     4753.02    209.50 o 
  -7   7   1     5598.10     5038.41    297.46 o 
  -6   7   1     2226.77     2231.88    172.59 o 
  -5   7   1      897.50      912.15     84.89 o 
  -4   7   1     9009.53     8747.80    346.77 o 
  -3   7   1    13715.70    13555.64    446.91 o 
  -2   7   1     2320.85     2344.21    186.63 o 
  -1   7   1    11861.26    10978.82    451.58 o 
   0   7   1     2507.50     2254.73    244.02 o 
   1   7   1       47.72      212.63    111.84 o 
   2   7   1    11126.11    10557.41    329.30 o 
   3   7   1     3566.86     3018.79    209.22 o 
   4   7   1     4053.85     3986.17    137.53 o 
   5   7   1     5909.89     5598.08    159.05 o 
   6   7   1     1691.43     1636.82    293.51 o 
   7   7   1        6.11       -1.52    105.45 o 
   8   7   1     1361.53     1585.63    267.49 o 
   9   7   1     2194.08     2158.56    314.54 o 
  10   7   1      174.41      129.86    181.06 o 
  11   7   1      834.04      544.32    307.33 o 
 -11   8   1     1301.01      556.87    284.00 o 
 -10   8   1     4586.47     4190.88    552.87 o 
  -9   8   1     3021.65     2763.28    211.26 o 
  -8   8   1     2217.92     2256.46    201.50 o 
  -7   8   1     4374.95     4442.90    247.58 o 
  -6   8   1      489.56      618.06     99.62 o 
  -5   8   1     5112.40     4881.87    256.71 o 
  -4   8   1    17483.46    17421.10    429.50 o 
  -3   8   1    28504.04    27814.82    743.64 o 
  -2   8   1      880.69      749.23    141.84 o 
  -1   8   1     1216.81      844.62    165.95 o 
   0   8   1    21780.13    20904.23    665.50 o 
   1   8   1    39561.46    35416.12   1365.79 o 
   2   8   1     4474.24     4306.69    241.83 o 
   3   8   1    36770.11    36069.82   1058.82 o 
   4   8   1     4267.95     4095.37    162.55 o 
   5   8   1      919.07      883.69     73.21 o 
   6   8   1     3692.66     3564.94    359.58 o 
   7   8   1    17463.90    17903.76    906.71 o 
   8   8   1      310.03      410.04    218.44 o 
   9   8   1     1889.15     1949.76    348.20 o 
  10   8   1      615.57      361.94    214.65 o 
  11   8   1     4245.49     4223.66    962.25 o 
 -11   9   1     1077.16      577.68    367.55 o 
 -10   9   1        8.74      104.77    217.13 o 
  -9   9   1     9290.16     9434.54    338.42 o 
  -8   9   1     4743.94     4686.59    261.67 o 
  -7   9   1      530.05      361.01    176.64 o 
  -6   9   1     3310.86     3301.57    168.43 o 
  -5   9   1    11898.63    11959.56    551.80 o 
  -4   9   1     7813.94     7574.54    298.83 o 
  -3   9   1     6097.78     5859.62    262.54 o 
  -2   9   1    17866.61    16981.99    597.53 o 
  -1   9   1    11836.01    10566.45    448.46 o 
   0   9   1     1839.68     1740.58    242.49 o 
   1   9   1    12210.52    10198.55    626.56 o 
   2   9   1    32529.28    28160.53   2096.58 o 
   3   9   1      190.56      231.97    125.23 o 
   4   9   1     7312.40     6961.25    280.48 o 
   5   9   1     8061.66     7867.84    205.86 o 
   6   9   1     7853.90     7379.59    654.18 o 
   7   9   1      329.30      485.87    242.28 o 
   8   9   1     9163.96     9884.76    727.43 o 
   9   9   1     2351.72     2303.51    416.66 o 
  10   9   1       41.31       51.61    190.42 o 
 -10  10   1       38.96      274.63    264.96 o 
  -9  10   1      749.20      687.13    136.82 o 
  -8  10   1     1047.52     1418.49    204.85 o 
  -7  10   1      159.82      246.91    142.69 o 
  -6  10   1     4026.20     3977.57    195.41 o 
  -5  10   1     5177.98     5177.21    246.23 o 
  -4  10   1       48.05      -34.77     89.58 o 
  -3  10   1      710.04      712.94    144.79 o 
  -2  10   1    11726.43    11430.83    500.43 o 
  -1  10   1     5573.28     5072.17    325.92 o 
   0  10   1    12254.90    11164.54    643.89 o 
   1  10   1     8461.67     7428.04    515.34 o 
   2  10   1        0.72       93.17    102.31 o 
   3  10   1      455.51      452.75    145.93 o 
   4  10   1    11685.25    11879.91    377.31 o 
   5  10   1     1871.27     1727.05    104.64 o 
   6  10   1     2937.24     2905.54     99.31 o 
   7  10   1     2423.98     2493.69    877.45 o 
   8  10   1      379.43      444.24    297.21 o 
   9  10   1       13.27       11.82    158.62 o 
  10  10   1     2324.07     2627.43    916.45 o 
 -10  11   1      334.98      644.66    326.66 o 
  -9  11   1     3930.22     3852.48    292.26 o 
  -8  11   1      152.77      248.90    126.01 o 
  -7  11   1     4671.20     4907.98    198.22 o 
  -6  11   1     3384.43     3772.61    272.74 o 
  -5  11   1     9949.38     9815.83    364.93 o 
  -4  11   1     1093.75     1216.95    157.05 o 
  -3  11   1     2430.31     2629.82    208.48 o 
  -2  11   1    12113.39    11741.17    552.12 o 
  -1  11   1     8745.49     8451.38    494.20 o 
   0  11   1      796.94      721.23    253.24 o 
   1  11   1     6457.86     6226.22    488.11 o 
   2  11   1      331.92      285.49    146.19 o 
   3  11   1     4526.18     4175.44    274.99 o 
   4  11   1     4555.83     4505.72    249.98 o 
   5  11   1     4310.94     4158.46    297.38 o 
   6  11   1      893.87      923.61    156.56 o 
   7  11   1      106.48     -149.86    241.69 o 
   8  11   1      100.04      287.18    251.50 o 
   9  11   1     1731.99     1974.55    469.53 o 
  10  11   1       58.86      398.87    311.32 o 
 -10  12   1     3906.07     3340.94   1429.54 o 
  -9  12   1      224.08      386.63    177.88 o 
  -8  12   1     2309.73     2243.97    278.94 o 
  -7  12   1    13071.81    13464.03    490.81 o 
  -6  12   1    11192.94    11327.37    372.82 o 
  -5  12   1     2872.32     3022.28    246.97 o 
  -4  12   1    10489.10    10346.69    392.68 o 
  -3  12   1     6842.84     6701.42    353.80 o 
  -2  12   1      765.20      909.55    217.19 o 
  -1  12   1     8368.32     7535.61    550.54 o 
   0  12   1    25743.45    24425.37   1021.01 o 
   1  12   1       21.41      111.91    137.17 o 
   2  12   1     1427.05     1507.08    274.41 o 
   3  12   1     6935.82     7120.75    535.38 o 
   4  12   1    11432.00    11328.01    419.72 o 
   5  12   1      569.48      356.10    151.45 o 
   6  12   1     7396.90     7316.47    215.02 o 
   7  12   1     4710.16     5659.77    895.82 o 
   8  12   1     1731.36     1890.63    440.14 o 
   9  12   1     1145.46     1114.69    414.45 o 
  10  12   1     4706.54     5500.20   1384.09 o 
  -9  13   1     1799.37     2241.35    560.16 o 
  -8  13   1     5521.62     5122.78    204.99 o 
  -7  13   1     2635.40     2449.97    217.30 o 
  -6  13   1      274.70      311.36     96.71 o 
  -5  13   1     2757.11     3212.59    234.24 o 
  -4  13   1     8081.04     8692.92    456.16 o 
  -3  13   1     8191.81     7774.19    376.77 o 
  -2  13   1     9516.00     9287.47    642.87 o 
  -1  13   1       17.96      329.48    205.09 o 
   0  13   1     2081.62     2313.89    308.44 o 
   1  13   1     1614.67     1462.13    289.32 o 
   2  13   1    13397.27    13518.26    923.02 o 
   3  13   1      858.84      915.48    197.21 o 
   4  13   1      600.76      797.64    155.87 o 
   5  13   1     1072.76      871.04    138.46 o 
   6  13   1     5840.82     6018.42    405.52 o 
   7  13   1      135.78       46.10     63.94 o 
   8  13   1     4852.48     6417.00    721.83 o 
   9  13   1       93.16       30.81    352.30 o 
  -9  14   1       12.81        5.60    223.44 o 
  -8  14   1      274.12      300.40    102.94 o 
  -7  14   1      176.30      138.04     81.71 o 
  -6  14   1      260.02      129.40    122.22 o 
  -5  14   1      212.43      160.12    107.72 o 
  -4  14   1     1388.25     1510.58    224.36 o 
  -3  14   1      828.35      715.15    169.85 o 
  -2  14   1     1399.21     1131.52    291.27 o 
  -1  14   1      491.52      714.78    256.50 o 
   0  14   1      540.56      770.46    237.29 o 
   1  14   1       14.54      -28.41    141.84 o 
   2  14   1     1822.50     1978.72    444.83 o 
   3  14   1     1566.03     1759.31    264.86 o 
   4  14   1      391.18      263.25    155.98 o 
   5  14   1        8.65     -121.43     91.42 o 
   6  14   1      164.90      113.04     81.87 o 
   7  14   1      464.08      378.36    124.22 o 
   8  14   1      328.42      262.84    293.65 o 
   9  14   1      240.37      517.03    403.90 o 
  -9  15   1     4663.34     4418.23   1601.74 o 
  -8  15   1     2365.05     1905.50    370.83 o 
  -7  15   1      135.88      196.09    114.13 o 
  -6  15   1      622.37      808.45    183.47 o 
  -5  15   1     3597.59     4045.23    330.36 o 
  -4  15   1     2393.96     2967.70    259.41 o 
  -3  15   1     6925.36     7545.04    498.11 o 
  -2  15   1    13285.41    13983.98    743.14 o 
  -1  15   1     4526.57     4402.01    419.75 o 
   0  15   1      422.55      606.52    235.12 o 
   1  15   1     7455.69     8150.10    588.37 o 
   2  15   1    14133.39    14846.47    748.17 o 
   3  15   1       43.30      -32.26    137.89 o 
   4  15   1     3624.92     4070.09    315.93 o 
   5  15   1     1833.59     2049.19    214.97 o 
   6  15   1     2820.89     2909.44    250.78 o 
   7  15   1      553.47      313.13    127.37 o 
   8  15   1     6020.56     7945.99   1305.08 o 
  -8  16   1      219.26      167.61    130.26 o 
  -7  16   1     3889.75     4604.54    546.57 o 
  -6  16   1     5483.51     6041.86    344.36 o 
  -5  16   1     3610.52     4203.78    387.90 o 
  -4  16   1     4675.05     4486.05    345.26 o 
  -3  16   1     2141.66     2586.08    311.61 o 
  -2  16   1     4403.95     4594.58    452.16 o 
  -1  16   1     3371.60     3958.71    451.77 o 
   0  16   1    10167.62    12573.66    756.31 o 
   1  16   1      224.64      158.93    200.59 o 
   2  16   1        3.01     -192.56    206.62 o 
   3  16   1     3600.93     3759.93    334.67 o 
   4  16   1    13523.57    16886.63    771.99 o 
   5  16   1       79.20      213.63    119.59 o 
   6  16   1     4475.60     5074.93    272.90 o 
   7  16   1     1020.59      849.13    127.68 o 
   8  16   1     1800.16     1744.32    970.01 o 
  -7  17   1      502.96      398.04    139.23 o 
  -6  17   1       33.06      -67.61    193.24 o 
  -5  17   1       13.50      149.38    138.50 o 
  -4  17   1      748.06      984.96    221.08 o 
  -3  17   1       18.36      -45.71    120.23 o 
  -2  17   1      125.60      157.46    220.84 o 
  -1  17   1       15.51     -219.67    206.73 o 
   0  17   1     1197.45     1375.06    316.39 o 
   1  17   1     1747.11     1618.97    318.63 o 
   2  17   1     2171.67     2478.82    356.72 o 
   3  17   1      194.66        9.86    118.20 o 
   4  17   1       91.73     -183.14    164.15 o 
   5  17   1      120.98      409.23    221.15 o 
   6  17   1        9.76      -88.23    114.41 o 
   7  17   1       61.26      374.82    467.17 o 
  -7  18   1     1335.28     1049.04    400.11 o 
  -6  18   1     3122.86     4029.55    566.58 o 
  -5  18   1       76.59      249.67    163.95 o 
  -4  18   1      368.26      327.00    195.48 o 
  -3  18   1     1252.78      150.37    258.26 o 
  -2  18   1     1368.46     1431.31    396.29 o 
  -1  18   1     1486.86     1758.93    360.74 o 
   0  18   1    11729.60    12626.18    768.13 o 
   1  18   1      577.55      576.49    264.41 o 
   2  18   1       10.61      -54.66    200.57 o 
   3  18   1     2262.26     2545.94    462.13 o 
   4  18   1     5486.00     7357.26    585.44 o 
   5  18   1        6.66      120.48    117.79 o 
   6  18   1     1192.90     1293.86    304.60 o 
   7  18   1      808.97     1033.79    528.98 o 
  -6  19   1      867.74     1048.88    351.91 o 
  -5  19   1     3930.90     4677.16    636.87 o 
  -4  19   1     4669.73     5438.56   1010.49 o 
  -3  19   1     1571.30     2143.23    383.70 o 
  -2  19   1     4409.07     5036.16   1181.15 o 
  -1  19   1      834.12      914.63    356.39 o 
   0  19   1      413.39      267.83    278.22 o 
   1  19   1     2584.12     2286.16    719.29 o 
   2  19   1     9419.07    11873.56    921.32 o 
   3  19   1        0.94      215.05    256.45 o 
   4  19   1     1641.94     1457.12    473.48 o 
   5  19   1     4100.47     4163.20    588.01 o 
   6  19   1     4363.66     4628.28    622.63 o 
  -5  20   1      223.15      187.03    186.74 o 
  -4  20   1      708.98      761.57    252.05 o 
  -3  20   1      936.17      317.01    244.55 o 
  -2  20   1      522.73      190.19    320.35 o 
  -1  20   1     1832.21      676.43    482.47 o 
   0  20   1     3437.25     3551.92    807.65 o 
   1  20   1      759.90      378.72    301.21 o 
   2  20   1       30.12       98.88    216.47 o 
   3  20   1      680.97      485.61    234.60 o 
   4  20   1      517.50      435.74    208.64 o 
   5  20   1      267.11      133.75    153.71 o 
  -4  21   1      581.43      411.15    215.67 o 
  -3  21   1      419.77        6.53    152.54 o 
  -2  21   1      259.02       65.49    200.69 o 
  -1  21   1       23.01     -226.49    281.19 o 
   0  21   1      210.51       90.16    216.18 o 
   1  21   1      138.77      -45.59    211.11 o 
   2  21   1      630.33      162.08    211.64 o 
   3  21   1      154.72       70.12    174.31 o 
   4  21   1      126.18       81.55    177.30 o 
  -2  22   1      440.60      199.05    289.63 o 
  -1  22   1     2289.60      598.70    453.40 o 
   0  22   1     5044.80     5768.91   2169.04 o 
   1  22   1       67.00       38.53    213.77 o 
   2  22   1        2.44      -45.37    193.35 o 
 -12   0   2      135.74       49.15     98.63 o 
 -11   0   2    12213.98    12512.57    527.45 o 
 -10   0   2     1697.27     1590.72    191.86 o 
  -9   0   2     1454.17     1774.75    244.05 o 
  -8   0   2      939.15      955.48    147.54 o 
  -7   0   2    20887.70    20626.49    646.32 o 
  -6   0   2     5347.24     5441.30    503.53 o 
  -5   0   2    18731.16    17364.46   1535.52 o 
  -4   0   2      184.46      -74.31    184.28 o 
  -3   0   2    51727.29    48116.54   1712.37 o 
  -2   0   2    49987.83    48162.98   1744.32 o 
  -1   0   2    52697.92    49068.02   2132.94 o 
   0   0   2    31363.03    31537.82    600.59 o 
   1   0   2       27.67      158.06     59.77 o 
   2   0   2     7936.89     8122.65    252.60 o 
   3   0   2    28156.89    27120.40    605.54 o 
   4   0   2    48988.08    47866.94   1043.77 o 
   5   0   2    14618.60    14470.46    389.33 o 
   6   0   2      105.26      153.47     77.16 o 
   7   0   2     3355.44     3195.55    158.77 o 
   8   0   2    14443.72    13750.52    783.03 o 
   9   0   2     8226.38     7819.54   1293.29 o 
  10   0   2     3829.08     -151.21    763.12 o 
  11   0   2     1068.22      -39.38    447.32 o 
 -12   1   2      460.38      506.68    151.18 o 
 -11   1   2      363.23      382.81     98.64 o 
 -10   1   2        1.14       -3.73     88.70 o 
  -9   1   2    10322.02    10107.94    369.39 o 
  -8   1   2      744.56     1067.29    139.45 o 
  -7   1   2     2285.72     2415.85    174.44 o 
  -6   1   2      118.20       16.41    106.20 o 
  -5   1   2    12755.76    12499.84    357.98 o 
  -4   1   2     1112.25      925.79    172.76 o 
  -3   1   2     7418.30     7516.48    470.56 o 
  -2   1   2      260.21      318.22    101.12 o 
  -1   1   2     2055.85     2053.00    123.35 o 
   0   1   2    11603.26    11664.64    249.91 o 
   1   1   2      192.64      131.99     48.29 o 
   2   1   2     8521.31     8383.41    172.65 o 
   3   1   2      163.82      189.04     36.42 o 
   4   1   2      594.38      264.06    124.20 o 
   5   1   2    11257.80    11343.88    283.32 o 
   6   1   2     8053.65     7707.61    252.79 o 
   7   1   2      992.75     1094.99    100.63 o 
   8   1   2     2619.37     2406.33    188.61 o 
   9   1   2       17.36       -9.80     89.07 o 
  10   1   2      372.46      247.97    119.91 o 
  11   1   2      834.64      146.67    366.74 o 
 -11   2   2     1192.72     1405.10    188.03 o 
 -10   2   2       90.48       90.22    115.96 o 
  -9   2   2       29.23      155.47     86.86 o 
  -8   2   2       32.73      266.75    130.44 o 
  -7   2   2     4430.35     4431.15    245.90 o 
  -6   2   2      352.91      310.59     94.72 o 
  -5   2   2    15078.57    15983.19    463.21 o 
  -4   2   2     1873.38     2086.85    161.66 o 
  -3   2   2    20880.31    20710.69    447.56 o 
  -2   2   2     5755.66     5605.21    288.54 o 
  -1   2   2      369.53      419.32    131.02 o 
   0   2   2     1500.12     1548.50    147.48 o 
   1   2   2    16475.77    16203.12    314.06 o 
   2   2   2    11109.11    10906.68    251.04 o 
   3   2   2     2114.71     2119.45    110.36 o 
   4   2   2     4754.63     4837.69    129.56 o 
   5   2   2     3078.61     3155.19    256.64 o 
   6   2   2       33.40       50.37     95.44 o 
   7   2   2       78.13       -4.50    123.05 o 
   8   2   2     3544.07     3537.25    266.47 o 
   9   2   2      919.91      898.64    133.17 o 
  10   2   2      266.52      264.99    110.98 o 
  11   2   2        1.03       79.11    328.95 o 
 -11   3   2     1239.90     1327.81    319.30 o 
 -10   3   2     1191.29     1222.33    258.68 o 
  -9   3   2    33895.23    35990.05   1032.05 o 
  -8   3   2     1638.10     2320.74    246.84 o 
  -7   3   2      914.08     1169.06    134.51 o 
  -6   3   2       34.52      198.70    169.38 o 
  -5   3   2    32807.21    34540.37    888.67 o 
  -4   3   2    19068.24    19024.49    466.52 o 
  -3   3   2    55771.25    55015.59    993.64 o 
  -2   3   2     4122.38     3837.67    208.93 o 
  -1   3   2     7910.77     7161.58    177.96 o 
   0   3   2     1294.57     1532.18    123.12 o 
   1   3   2    94148.47    95891.39   2018.86 o 
   2   3   2    42498.48    42217.11    672.97 o 
   3   3   2     3342.58     3222.19    152.57 o 
   4   3   2      502.53      433.17     64.55 o 
   5   3   2     7533.38     7966.31    323.44 o 
   6   3   2    20558.76    20173.12    649.13 o 
   7   3   2     7433.96     7438.51    344.83 o 
   8   3   2     9118.86     9091.54    395.93 o 
   9   3   2     1052.23     1185.09    285.34 o 
  10   3   2     2011.94     1045.69    721.54 o 
  11   3   2     2690.78      -44.31    321.08 o 
 -11   4   2     3613.57     3551.21    506.15 o 
 -10   4   2     2776.42     3214.41    229.73 o 
  -9   4   2     1354.08     1765.79    163.20 o 
  -8   4   2      575.66      634.97    150.24 o 
  -7   4   2     9360.15    10003.16    355.07 o 
  -6   4   2     6765.17     6559.30    266.21 o 
  -5   4   2     6927.55     6792.83    302.15 o 
  -4   4   2    11480.40    11322.97    299.87 o 
  -3   4   2    29883.57    30000.70    504.99 o 
  -2   4   2      171.90      285.90     96.58 o 
  -1   4   2    33087.88    32699.63    909.56 o 
   0   4   2    29667.25    29328.41    733.03 o 
   1   4   2     1468.45     1751.08    222.14 o 
   2   4   2     1661.33     1938.17    165.80 o 
   3   4   2    45334.09    46231.20    748.24 o 
   4   4   2    23565.75    23113.59    634.22 o 
   5   4   2     2062.28     2187.41    196.85 o 
   6   4   2     3814.01     3789.95    263.55 o 
   7   4   2     5911.77     5829.13    326.33 o 
   8   4   2     2044.12     1860.63    297.47 o 
   9   4   2     6251.17     6258.06    378.11 o 
  10   4   2     3831.84     1667.35   1135.24 o 
  11   4   2     1323.92      352.20    316.41 o 
 -11   5   2       29.84       80.29    100.99 o 
 -10   5   2      471.76      471.82    155.61 o 
  -9   5   2     1141.05     1372.03    151.61 o 
  -8   5   2      427.43      457.52    183.51 o 
  -7   5   2      173.63     -185.62    203.63 o 
  -6   5   2    11996.85    12655.37    425.77 o 
  -5   5   2        5.29      -35.40     45.32 o 
  -4   5   2      153.22      181.94     62.72 o 
  -3   5   2     4687.01     4133.53    151.51 o 
  -2   5   2     8103.25     8305.97    255.27 o 
  -1   5   2     5256.85     5096.33    312.00 o 
   0   5   2     2831.39     2622.46    230.08 o 
   1   5   2     2145.37     2164.95    332.36 o 
   2   5   2      616.45      509.24    127.61 o 
   3   5   2     6207.70     6009.76    242.98 o 
   4   5   2     2698.57     2391.90     78.61 o 
   5   5   2       19.77       83.31    167.53 o 
   6   5   2     1210.25     1404.24    193.48 o 
   7   5   2      326.07      344.86    162.57 o 
   8   5   2      434.96      590.68    170.01 o 
   9   5   2     3223.88     2720.03    754.28 o 
  10   5   2      409.94      263.78    168.07 o 
  11   5   2       28.64       64.08    153.59 o 
 -11   6   2     5604.30     5737.17    708.68 o 
 -10   6   2      578.64      594.87    122.64 o 
  -9   6   2     1326.94     1592.97    208.71 o 
  -8   6   2      178.43      273.07    102.34 o 
  -7   6   2    12374.65    12981.77    470.53 o 
  -6   6   2     3015.73     3211.30    200.92 o 
  -5   6   2    14075.31    14783.54    363.89 o 
  -4   6   2       44.28       52.84     80.61 o 
  -3   6   2    22382.50    22823.07    488.54 o 
  -2   6   2    17399.59    17647.53    530.38 o 
  -1   6   2    37515.02    35808.12    920.69 o 
   0   6   2    14969.14    14977.23    518.93 o 
   1   6   2      223.67      157.47    169.72 o 
   2   6   2     3121.63     3274.77    172.94 o 
   3   6   2    22390.61    22068.51    577.64 o 
   4   6   2    29380.65    29679.19    461.99 o 
   5   6   2    14073.95    13414.77    590.84 o 
   6   6   2      803.68      815.02    209.51 o 
   7   6   2     1665.87     1263.91    279.54 o 
   8   6   2     4648.03     4674.11    373.87 o 
   9   6   2    11407.45    11851.52    599.28 o 
  10   6   2     3005.03     1256.44    940.92 o 
  11   6   2      104.18        6.75    134.18 o 
 -11   7   2     1450.67     1178.77    369.27 o 
 -10   7   2      138.12       84.73    117.18 o 
  -9   7   2    10778.29    10417.54    404.42 o 
  -8   7   2     6669.59     7269.89    478.16 o 
  -7   7   2       96.00      179.20    128.94 o 
  -6   7   2     3645.87     3977.75    176.31 o 
  -5   7   2    33333.34    32592.54    745.53 o 
  -4   7   2     9645.23     9939.69    371.06 o 
  -3   7   2     9788.46    10247.36    293.76 o 
  -2   7   2    44261.78    45409.20   1208.03 o 
  -1   7   2    32568.23    32861.63    888.30 o 
   0   7   2        5.12      145.56    113.76 o 
   1   7   2    22951.71    22657.54    656.79 o 
   2   7   2    32376.72    32963.57    829.72 o 
   3   7   2      389.91      208.26     99.19 o 
   4   7   2    10920.48    11164.20    389.55 o 
   5   7   2    22129.40    21965.22    948.06 o 
   6   7   2     6880.32     6427.10    468.41 o 
   7   7   2     1341.95     1183.29    281.29 o 
   8   7   2     7124.83     7488.14    460.51 o 
   9   7   2     2550.23     2216.30    642.02 o 
  10   7   2      234.18      131.18    206.92 o 
 -11   8   2       60.02      283.49    281.81 o 
 -10   8   2     4921.46     5235.24    288.47 o 
  -9   8   2       20.24      -20.78     65.48 o 
  -8   8   2     6906.14     6944.00    361.45 o 
  -7   8   2     1663.49     1288.85    164.94 o 
  -6   8   2     2172.18     2206.58    148.86 o 
  -5   8   2     2204.92     2131.50    168.28 o 
  -4   8   2    17232.67    17159.81    470.21 o 
  -3   8   2     1956.31     1733.26    152.24 o 
  -2   8   2       56.57       -7.43     95.67 o 
  -1   8   2     1229.12     1443.67    219.87 o 
   0   8   2     4269.71     3856.63    300.73 o 
   1   8   2    12117.29    11641.05    486.88 o 
   2   8   2    12673.50    12516.02    452.37 o 
   3   8   2     1955.20     2428.45    173.97 o 
   4   8   2      266.24      121.75     64.94 o 
   5   8   2     4311.98     3471.10    525.15 o 
   6   8   2     3939.40     3996.96    355.52 o 
   7   8   2     6986.86     7065.52    482.00 o 
   8   8   2      146.09      292.33    202.34 o 
   9   8   2       60.23       95.98    165.90 o 
  10   8   2      446.71      159.98    186.52 o 
 -11   9   2      400.17      -23.86    244.65 o 
 -10   9   2     1811.23     1435.04    175.63 o 
  -9   9   2     8449.37     8645.86    417.68 o 
  -8   9   2      239.12      281.75    203.08 o 
  -7   9   2     2568.01     2531.84    164.07 o 
  -6   9   2      183.13      260.37    118.51 o 
  -5   9   2     7463.59     7552.83    348.06 o 
  -4   9   2     8139.40     7829.89    325.40 o 
  -3   9   2     8307.54     7910.68    290.45 o 
  -2   9   2      878.30      963.15    172.87 o 
  -1   9   2     1507.08     1688.68    212.22 o 
   0   9   2     5903.28     5749.71    364.09 o 
   1   9   2     5731.58     5354.77    362.19 o 
   2   9   2     2765.21     2823.71    214.31 o 
   3   9   2     3329.79     3096.71    197.67 o 
   4   9   2      123.91       10.41     96.08 o 
   5   9   2     1364.61     1217.31    106.02 o 
   6   9   2     7146.26     6560.65    909.01 o 
   7   9   2     1758.38     1479.75    390.62 o 
   8   9   2      652.43      554.54    248.34 o 
   9   9   2       72.56       77.34    165.47 o 
  10   9   2      897.58      579.13    290.64 o 
 -10  10   2     5060.54     5170.87    434.62 o 
  -9  10   2      892.56     1192.46    294.39 o 
  -8  10   2     3240.55     2970.97    310.87 o 
  -7  10   2     8029.46     7827.85    286.08 o 
  -6  10   2     7329.57     7323.66    288.93 o 
  -5  10   2     1364.58     1446.35    147.76 o 
  -4  10   2     9179.23     8585.92    354.40 o 
  -3  10   2    16620.06    16450.14    578.93 o 
  -2  10   2      128.86       56.55    110.82 o 
  -1  10   2     7420.76     6935.09    412.21 o 
   0  10   2    17053.94    15889.86    653.28 o 
   1  10   2     1655.90     1349.65    225.23 o 
   2  10   2     1115.49     1207.65    165.91 o 
   3  10   2    22773.00    22252.22    751.30 o 
   4  10   2    13894.28    13753.72    415.30 o 
   5  10   2      109.14       40.73     45.27 o 
   6  10   2     3192.52     3396.42    684.47 o 
   7  10   2     6657.37     6361.19    573.21 o 
   8  10   2     1014.33      958.45    335.12 o 
   9  10   2     3531.72     3207.35    582.48 o 
  10  10   2     2111.52     1823.44    585.60 o 
 -10  11   2     1448.45      664.03    548.62 o 
  -9  11   2      562.80      273.77    151.82 o 
  -8  11   2     2512.14     3386.58    814.69 o 
  -7  11   2       12.80      140.00     79.05 o 
  -6  11   2    14569.28    15411.03    470.57 o 
  -5  11   2     1672.08     1486.43    165.45 o 
  -4  11   2      257.32      390.61    144.75 o 
  -3  11   2      128.55       59.67    101.00 o 
  -2  11   2    20202.06    19855.11    755.49 o 
  -1  11   2     7865.72     8038.83    505.11 o 
   0  11   2     8229.92     7526.07    464.29 o 
   1  11   2     3366.09     3497.83    357.03 o 
   2  11   2     5460.63     5409.90    380.20 o 
   3  11   2     5843.62     5754.81    300.58 o 
   4  11   2    11157.72    11110.75    556.20 o 
   5  11   2     5729.86     5689.86    237.75 o 
   6  11   2       18.22      193.68    248.22 o 
   7  11   2       27.03     -281.61    234.88 o 
   8  11   2     3055.09     2568.43   1188.14 o 
   9  11   2     5434.72     7739.94    707.94 o 
 -10  12   2      752.70      836.13    791.17 o 
  -9  12   2       12.45      -49.88    134.85 o 
  -8  12   2      506.27      468.07    106.70 o 
  -7  12   2       45.93      108.28    114.04 o 
  -6  12   2        1.63     -106.02    110.66 o 
  -5  12   2     2090.97     2246.34    226.36 o 
  -4  12   2     3918.31     4088.35    263.90 o 
  -3  12   2      315.10      349.48    128.14 o 
  -2  12   2     2520.52     2508.95    348.25 o 
  -1  12   2     1946.65     2010.49    352.63 o 
   0  12   2     1807.36     2113.15    346.09 o 
   1  12   2     7040.78     6728.50    430.45 o 
   2  12   2     1951.43     1923.72    252.82 o 
   3  12   2       27.50      -74.39    115.99 o 
   4  12   2     1037.14     1253.22    221.71 o 
   5  12   2     1912.67     2134.13    184.62 o 
   6  12   2     3135.60     2358.28    357.25 o 
   7  12   2      745.32      518.24    365.18 o 
   8  12   2     2506.21     1754.36    944.70 o 
   9  12   2      332.23      168.01    316.57 o 
  -9  13   2     3384.43     2930.63    694.45 o 
  -8  13   2     1617.77     1802.27    160.42 o 
  -7  13   2       13.95        8.87    114.58 o 
  -6  13   2     2374.64     2527.19    198.59 o 
  -5  13   2     3920.55     3744.51    259.17 o 
  -4  13   2       68.20      109.08    105.51 o 
  -3  13   2     3466.52     3494.93    307.66 o 
  -2  13   2     8240.22     8181.07    500.19 o 
  -1  13   2     2718.93     2825.47    355.62 o 
   0  13   2      822.54      696.14    237.23 o 
   1  13   2     2132.70     2175.01    289.87 o 
   2  13   2     4355.90     4880.24    373.64 o 
   3  13   2     1297.28     1603.28    237.28 o 
   4  13   2      989.11     1276.00    175.46 o 
   5  13   2     2805.64     3206.42    283.88 o 
   6  13   2      425.69      450.93    107.92 o 
   7  13   2      725.60      362.59    346.26 o 
   8  13   2     3257.82     3431.25   1792.86 o 
   9  13   2     1941.19      421.55    392.02 o 
  -9  14   2      390.94      320.63    226.18 o 
  -8  14   2     3246.53     3241.28    508.24 o 
  -7  14   2     1406.16     1937.48    238.99 o 
  -6  14   2     2030.60     2117.30    286.81 o 
  -5  14   2      188.84      233.14    126.70 o 
  -4  14   2    19296.83    20948.28    844.67 o 
  -3  14   2     6792.23     6647.86    568.70 o 
  -2  14   2      501.43      651.15    215.55 o 
  -1  14   2     1392.29     1441.93    277.32 o 
   0  14   2    10672.80     9975.39    702.53 o 
   1  14   2     4345.62     5497.68    424.65 o 
   2  14   2    12320.04    12615.08    625.56 o 
   3  14   2     7011.60     7408.02    556.76 o 
   4  14   2     1766.39     1884.29    208.22 o 
   5  14   2     2225.61     2395.76    253.70 o 
   6  14   2     3625.92     3868.27    258.44 o 
   7  14   2     7505.31     8063.46    927.13 o 
   8  14   2       67.30      -82.52    264.97 o 
  -8  15   2     2502.75     2435.91    344.24 o 
  -7  15   2      772.64      583.34    196.57 o 
  -6  15   2     4128.35     4473.10    295.75 o 
  -5  15   2     1941.20     1627.16    210.48 o 
  -4  15   2        3.20       76.08    119.39 o 
  -3  15   2      606.11      652.46    222.79 o 
  -2  15   2     5224.92     5316.66    442.81 o 
  -1  15   2     1457.26     1582.88    311.65 o 
   0  15   2     1276.71     1066.21    315.06 o 
   1  15   2       46.05       51.01    144.21 o 
   2  15   2      950.29     1199.12    328.50 o 
   3  15   2     2049.89     2396.05    308.94 o 
   4  15   2     2065.28     1897.10    227.41 o 
   5  15   2     1646.31     2515.13    277.93 o 
   6  15   2       11.06      -95.29    133.10 o 
   7  15   2      234.96      550.77    418.46 o 
   8  15   2      907.17      273.98    331.33 o 
  -8  16   2      648.04      216.11    150.80 o 
  -7  16   2      149.21      174.43    106.46 o 
  -6  16   2      689.90      837.40    176.92 o 
  -5  16   2       74.60      121.19    135.95 o 
  -4  16   2      932.93     1352.23    211.45 o 
  -3  16   2     1833.51     2836.48    352.62 o 
  -2  16   2       51.90     -127.22    204.31 o 
  -1  16   2        5.27       47.94    170.57 o 
   0  16   2     1168.12      833.91    321.92 o 
   1  16   2      641.17      467.26    237.03 o 
   2  16   2      389.11      530.17    236.51 o 
   3  16   2     3278.33     3845.69    386.95 o 
   4  16   2     1842.03     1825.44    282.19 o 
   5  16   2        1.02      362.06    203.99 o 
   6  16   2      381.66      478.97    122.57 o 
   7  16   2     1013.24      742.32    701.35 o 
  -7  17   2      373.06      465.66    196.18 o 
  -6  17   2     6831.03     7514.69   1002.47 o 
  -5  17   2     4362.74     4605.83    416.40 o 
  -4  17   2      888.97      918.82    219.68 o 
  -3  17   2      317.77      411.58    228.35 o 
  -2  17   2    12254.66    13800.19    742.81 o 
  -1  17   2     8252.82     9151.50    975.39 o 
   0  17   2      980.85      883.49    281.74 o 
   1  17   2     2282.25     2547.56    406.92 o 
   2  17   2     5942.62     5389.71    532.78 o 
   3  17   2     3291.59     4230.86    581.86 o 
   4  17   2     7005.59     7602.34    925.97 o 
   5  17   2     6073.40     7448.71    463.95 o 
   6  17   2      403.46      416.76    105.67 o 
   7  17   2        2.24     -103.89    341.34 o 
  -7  18   2     1456.87     1640.98    262.19 o 
  -6  18   2      442.53      633.63    244.74 o 
  -5  18   2       99.64      172.57    153.22 o 
  -4  18   2     4728.15     5705.05    396.93 o 
  -3  18   2     1204.34      994.86    308.06 o 
  -2  18   2       92.02        1.08    139.17 o 
  -1  18   2      444.04      738.37    279.51 o 
   0  18   2     5664.82     5785.95    529.09 o 
   1  18   2     3966.77     4537.55    474.40 o 
   2  18   2     1282.61     1076.92    359.40 o 
   3  18   2     1872.18     2570.73    413.53 o 
   4  18   2      558.79      689.58    209.91 o 
   5  18   2      276.34       77.67    131.42 o 
   6  18   2     3177.80     2662.78    399.54 o 
  -6  19   2      139.16       75.22    193.06 o 
  -5  19   2      116.78      -91.36    136.84 o 
  -4  19   2      130.79      133.71    166.95 o 
  -3  19   2       15.74      166.21    176.79 o 
  -2  19   2      382.86      343.71    219.87 o 
  -1  19   2       56.02      -10.04    175.38 o 
   0  19   2      374.33      408.75    239.94 o 
   1  19   2        0.58      -83.16    214.03 o 
   2  19   2        0.06        6.44    145.84 o 
   3  19   2       62.94      107.42    193.68 o 
   4  19   2      119.13       93.96    176.71 o 
   5  19   2       26.23      104.13    136.86 o 
  -5  20   2       12.93      -32.46    126.16 o 
  -4  20   2     6882.28     9103.51    583.13 o 
  -3  20   2     3167.67     3683.35    970.84 o 
  -2  20   2      121.27     -117.03    199.59 o 
  -1  20   2      680.01      512.62    312.82 o 
   0  20   2     4743.13     5238.90   1037.54 o 
   1  20   2     2313.15      979.85    714.44 o 
   2  20   2     2252.16     1786.61    908.25 o 
   3  20   2     2206.04     2069.40    780.80 o 
   4  20   2      570.23      565.25    329.49 o 
  -3  21   2      389.83      249.91    219.68 o 
  -2  21   2     4666.11     2624.74   2229.94 o 
  -1  21   2     1125.47      -76.56    224.79 o 
   0  21   2     1486.17      455.86    373.61 o 
   1  21   2     2922.01     1387.63    936.29 o 
   2  21   2     2745.37      704.38    545.04 o 
   3  21   2      339.63      140.27    191.16 o 
  -1  22   2      796.12      -13.09    232.27 o 
   0  22   2      629.97      -58.68    240.14 o 
 -11   1   3        6.19       28.60    145.44 o 
 -10   1   3       28.46       85.69     76.72 o 
  -9   1   3      411.47      447.72    115.85 o 
  -8   1   3    13355.83    14106.56    423.31 o 
  -7   1   3       79.33       97.32     94.51 o 
  -6   1   3    16652.95    16593.03    594.12 o 
  -5   1   3     1745.73     2127.91    300.15 o 
  -4   1   3     6196.17     5606.56    336.67 o 
  -3   1   3     9594.05    16434.49   4949.12 o 
  -2   1   3    54816.02    52707.99   1146.51 o 
  -1   1   3      914.54      924.72     83.59 o 
   0   1   3    14479.56    14370.70    312.72 o 
   1   1   3      745.44      908.82     67.87 o 
   2   1   3    70573.63    71189.91   1075.44 o 
   3   1   3    11655.84    11546.53    219.87 o 
   4   1   3    21644.21    20938.19    336.32 o 
   5   1   3      136.10      153.65     84.39 o 
   6   1   3     4725.67     4911.02    138.18 o 
   7   1   3     1323.08     1051.92    220.25 o 
   8   1   3     9975.06    10414.30    432.17 o 
   9   1   3     2837.90      -66.85    299.45 o 
  10   1   3      648.13       35.46    440.75 o 
  11   1   3      244.46     -127.19    384.11 o 
 -11   2   3     1602.56     1641.55    201.02 o 
 -10   2   3    13390.34    14293.62    451.09 o 
  -9   2   3      385.34      349.63    103.35 o 
  -8   2   3     5755.16     5694.65    286.29 o 
  -7   2   3     3766.52     3317.64    227.51 o 
  -6   2   3    18722.20    18441.02    596.44 o 
  -5   2   3     3493.89     3410.59    200.32 o 
  -4   2   3    39551.85    39586.14   1066.66 o 
  -3   2   3     5183.74     5215.99    267.11 o 
  -2   2   3     1678.26     1741.27     74.83 o 
  -1   2   3      766.79      869.38     92.31 o 
   0   2   3    78453.73    77033.09   1317.38 o 
   1   2   3    17721.66    18084.84    340.05 o 
   2   2   3    10945.60    10895.50    280.13 o 
   3   2   3     5047.33     4735.90    173.82 o 
   4   2   3    19567.52    20314.19    463.83 o 
   5   2   3      820.38      587.01    144.03 o 
   6   2   3    30560.14    30755.84    614.50 o 
   7   2   3     7203.02     7047.00    330.19 o 
   8   2   3       37.18      173.58     93.14 o 
   9   2   3      972.89      543.18    371.39 o 
  10   2   3     8626.04     8474.05    762.43 o 
  11   2   3     2930.39      -29.33    403.69 o 
 -11   3   3      404.79      315.06    108.36 o 
 -10   3   3      176.88      175.70     99.11 o 
  -9   3   3     1657.80     2223.67    197.18 o 
  -8   3   3      283.56      584.56    159.91 o 
  -7   3   3       33.99       41.26     81.73 o 
  -6   3   3     2500.18     2568.70    231.58 o 
  -5   3   3     5666.31     6071.19    293.88 o 
  -4   3   3       59.05       63.92     66.70 o 
  -3   3   3     2424.58     2497.16    193.76 o 
  -2   3   3     3249.25     3509.06    209.22 o 
  -1   3   3     1726.02     1695.35     79.45 o 
   0   3   3     2196.40     2298.94    135.38 o 
   1   3   3     9083.96     8633.09    242.14 o 
   2   3   3     1897.72     1817.97    111.74 o 
   3   3   3      478.59      517.36     69.90 o 
   4   3   3     3285.34     3165.44    323.58 o 
   5   3   3     4777.11     4879.51    121.49 o 
   6   3   3     1433.61     1564.74    166.78 o 
   7   3   3      466.78      463.98    128.44 o 
   8   3   3     1696.98     1601.91    175.34 o 
   9   3   3     1236.04     1194.05    247.98 o 
  10   3   3      371.97      217.71    137.01 o 
 -11   4   3       29.70       70.44     91.65 o 
 -10   4   3     5400.00     5951.15    331.75 o 
  -9   4   3     1371.37     1526.74    251.04 o 
  -8   4   3     1068.51     1135.22    162.69 o 
  -7   4   3      216.15      201.62    112.00 o 
  -6   4   3     8623.74     8976.45    431.05 o 
  -5   4   3     1225.69     1295.01    126.67 o 
  -4   4   3    26038.64    25779.27    697.73 o 
  -3   4   3       17.41     -108.08     88.17 o 
  -2   4   3       59.94       -3.90    103.64 o 
  -1   4   3      152.77      196.24     81.03 o 
   0   4   3    23457.48    22786.99    572.78 o 
   1   4   3      213.07      107.81    100.34 o 
   2   4   3    23437.85    24044.68    487.63 o 
   3   4   3     1730.48     1832.09     89.19 o 
   4   4   3      688.46      703.81    123.36 o 
   5   4   3      632.65      590.57    120.82 o 
   6   4   3    12099.83    12176.12    482.16 o 
   7   4   3      507.03      586.37    152.26 o 
   8   4   3       41.41       -2.80    115.80 o 
   9   4   3      553.59      526.81    164.98 o 
  10   4   3     2127.30      876.53    485.07 o 
 -11   5   3        5.15      -98.28    139.74 o 
 -10   5   3     1203.98      846.49    253.71 o 
  -9   5   3     4357.59     4758.74    413.53 o 
  -8   5   3    17546.81    18544.97    669.14 o 
  -7   5   3       49.23      -82.62    100.94 o 
  -6   5   3    23780.98    24460.38    801.43 o 
  -5   5   3     8471.09     8549.74    277.09 o 
  -4   5   3     1191.14     1224.33    151.32 o 
  -3   5   3      505.85      421.85    172.74 o 
  -2   5   3    78920.64    78394.95   2048.22 o 
  -1   5   3     2390.29     2216.12    150.19 o 
   0   5   3    30297.11    31627.99    778.32 o 
   1   5   3     3583.79     3402.26    189.20 o 
   2   5   3    58744.35    61334.61   1364.10 o 
   3   5   3      972.03     1028.90     77.36 o 
   4   5   3    33547.71    33295.32    583.47 o 
   5   5   3     2021.57     2059.50    247.40 o 
   6   5   3     1691.39     1664.97    198.53 o 
   7   5   3      435.73      462.10    157.69 o 
   8   5   3    15855.53    15601.14    645.50 o 
   9   5   3     3323.01     3690.06    648.88 o 
  10   5   3      451.87      650.52    199.59 o 
 -11   6   3     1727.17     1299.50    433.29 o 
 -10   6   3     1466.30     2044.45    461.83 o 
  -9   6   3      653.83      596.30    181.45 o 
  -8   6   3     1771.17     2297.59    279.96 o 
  -7   6   3     9772.71     9769.57    484.92 o 
  -6   6   3     1871.27     2121.30    266.79 o 
  -5   6   3      814.24      749.07    139.76 o 
  -4   6   3     5642.15     5742.21    267.96 o 
  -3   6   3    15080.42    14885.26    321.40 o 
  -2   6   3      103.80      153.56     76.14 o 
  -1   6   3    16943.22    15476.63    528.40 o 
   0   6   3     4906.69     4824.63    403.06 o 
   1   6   3       15.04      -30.40     88.51 o 
   2   6   3     3452.47     3215.53    265.16 o 
   3   6   3    15024.11    14644.06    328.51 o 
   4   6   3     2697.88     2877.95    129.12 o 
   5   6   3      289.02      400.68    172.48 o 
   6   6   3      499.30      574.08    172.49 o 
   7   6   3     2248.00     2008.49    378.03 o 
   8   6   3     1049.80      762.57    264.51 o 
   9   6   3     1008.51      922.00    243.55 o 
  10   6   3     1030.18      938.55    241.84 o 
 -11   7   3      572.89      407.03    179.24 o 
 -10   7   3        2.27      -40.06     90.66 o 
  -9   7   3      372.73      288.79    125.50 o 
  -8   7   3     2804.95     3597.32    341.92 o 
  -7   7   3     1864.35     2092.34    245.84 o 
  -6   7   3     7350.83     7499.11    359.14 o 
  -5   7   3     3101.49     3119.27    263.52 o 
  -4   7   3       15.64      -52.80     65.84 o 
  -3   7   3     6608.75     6721.04    254.20 o 
  -2   7   3    10412.35    10461.00    442.63 o 
  -1   7   3     6576.10     6543.64    371.52 o 
   0   7   3    10214.42    10535.53    435.04 o 
   1   7   3     6138.75     5749.13    357.67 o 
   2   7   3    11368.89    10763.23    449.01 o 
   3   7   3      971.97     1120.31    191.02 o 
   4   7   3    12334.27    12154.62    309.20 o 
   5   7   3     2003.57     1914.73    107.91 o 
   6   7   3      111.49      217.13    142.31 o 
   7   7   3     1209.78     1131.51    231.00 o 
   8   7   3     1966.81     1449.88    459.08 o 
   9   7   3      162.80      176.40    197.37 o 
  10   7   3      797.14      648.34    231.58 o 
 -10   8   3     8423.50     8263.72    496.78 o 
  -9   8   3        9.21       32.22     95.27 o 
  -8   8   3     4179.82     4053.00    885.94 o 
  -7   8   3     4608.73     5389.63    523.01 o 
  -6   8   3    11736.13    12561.97    552.06 o 
  -5   8   3     2089.83     1985.79    146.28 o 
  -4   8   3    18418.18    18337.30    498.69 o 
  -3   8   3     2603.78     2750.96    172.99 o 
  -2   8   3      209.91      231.78    128.43 o 
  -1   8   3     3691.42     4014.35    315.64 o 
   0   8   3    32295.63    31796.46    985.18 o 
   1   8   3     2515.96     2798.17    254.58 o 
   2   8   3     9516.77     9851.31    476.30 o 
   3   8   3     5970.23     6077.29    350.25 o 
   4   8   3    11247.02    10932.30    259.51 o 
   5   8   3      336.09      295.45     43.01 o 
   6   8   3    11014.58    11183.49    523.25 o 
   7   8   3     1885.30     2107.54    400.57 o 
   8   8   3        8.85      141.04    160.56 o 
   9   8   3      496.91      310.37    222.20 o 
  10   8   3     3646.00     2953.97   1038.64 o 
 -10   9   3      840.44      520.10    440.49 o 
  -9   9   3     7256.17     7092.67    526.41 o 
  -8   9   3      494.87      612.39    209.73 o 
  -7   9   3     1031.21     1193.19    169.10 o 
  -6   9   3    11387.29    10888.51    396.68 o 
  -5   9   3    19403.41    19434.26    567.02 o 
  -4   9   3      197.43      179.22     98.77 o 
  -3   9   3     4402.58     4296.12    199.32 o 
  -2   9   3     6950.59     6506.39    365.69 o 
  -1   9   3    15043.35    14366.35    559.92 o 
   0   9   3      170.55      307.18    153.80 o 
   1   9   3    13661.79    13118.06    516.70 o 
   2   9   3    10884.66    10916.33    439.86 o 
   3   9   3      984.44     1038.98    182.34 o 
   4   9   3     1624.40     1741.81    179.69 o 
   5   9   3     9626.98     9769.27    196.95 o 
   6   9   3     2285.79     2160.24    568.32 o 
   7   9   3     3835.15     2869.35    684.35 o 
   8   9   3     6511.05     7152.04    595.72 o 
   9   9   3     2401.18      -29.77    238.30 o 
  10   9   3      225.01      149.12    190.02 o 
 -10  10   3      232.99      321.72    297.13 o 
  -9  10   3     1320.32     2189.78    628.02 o 
  -8  10   3       93.85      -15.56    119.01 o 
  -7  10   3     4866.07     5112.77    258.46 o 
  -6  10   3     1096.94     1596.88    222.08 o 
  -5  10   3      414.14      508.72    157.12 o 
  -4  10   3     1021.81      784.44    147.30 o 
  -3  10   3     5197.26     5169.38    242.11 o 
  -2  10   3     1203.79     1278.65    213.22 o 
  -1  10   3    13267.64    13503.94    571.23 o 
   0  10   3      429.91      344.29    156.34 o 
   1  10   3      166.44       54.16    130.31 o 
   2  10   3     1400.26     1595.01    223.60 o 
   3  10   3    14557.86    14493.78    488.41 o 
   4  10   3      512.16      572.52    148.59 o 
   5  10   3     1959.99     1978.94    126.82 o 
   6  10   3      199.33      256.45    233.93 o 
   7  10   3     3225.85     3156.06    667.28 o 
   8  10   3      831.72     1019.81    349.74 o 
   9  10   3     1396.56     1011.91    421.83 o 
 -10  11   3        9.09      -84.95    185.21 o 
  -9  11   3       10.85       18.04    136.48 o 
  -8  11   3     3159.12     2393.38    947.16 o 
  -7  11   3      302.46      376.29    116.31 o 
  -6  11   3     2454.88     2412.14    277.69 o 
  -5  11   3     1436.26     1383.43    175.39 o 
  -4  11   3     1008.73     1036.30    145.39 o 
  -3  11   3      230.45      291.64    156.98 o 
  -2  11   3    16208.89    17320.60    768.00 o 
  -1  11   3     1848.36     2309.79    334.35 o 
   0  11   3     2172.96     2061.58    299.44 o 
   1  11   3      252.13      359.63    180.34 o 
   2  11   3    10720.16    10828.90    537.36 o 
   3  11   3      374.52      324.07    139.80 o 
   4  11   3     3913.55     3761.93    368.54 o 
   5  11   3       24.89      134.59    209.41 o 
   6  11   3      755.54      527.20    282.39 o 
   7  11   3       11.70      -14.79    161.20 o 
   8  11   3     3501.05     2285.44   1274.73 o 
   9  11   3     1036.43      455.68    404.93 o 
  -9  12   3     1143.58      -12.39    151.56 o 
  -8  12   3     1642.47      941.69    420.53 o 
  -7  12   3    10030.57    10112.77    476.92 o 
  -6  12   3     1433.01     1249.60    164.48 o 
  -5  12   3      410.30      483.02    129.18 o 
  -4  12   3     2242.71     2487.85    208.87 o 
  -3  12   3    12880.59    13649.12    503.45 o 
  -2  12   3      258.58      268.59    165.40 o 
  -1  12   3    15579.68    15278.10    692.04 o 
   0  12   3     9039.31     9034.44    563.31 o 
   1  12   3     3083.26     3645.59    348.10 o 
   2  12   3      556.32      525.49    225.61 o 
   3  12   3    20400.44    20344.49    764.98 o 
   4  12   3     6344.32     7186.88    344.37 o 
   5  12   3      479.28      480.07    229.36 o 
   6  12   3     2601.91     1954.63    179.75 o 
   7  12   3     6312.57     7323.52    806.27 o 
   8  12   3     1679.24      428.75    362.94 o 
   9  12   3     3096.18      884.92    645.26 o 
  -9  13   3     3901.01      -64.91    437.59 o 
  -8  13   3        4.09       49.15     94.01 o 
  -7  13   3      331.16      290.69    142.16 o 
  -6  13   3       76.87      185.37    101.18 o 
  -5  13   3    11354.26    12045.47    449.68 o 
  -4  13   3      192.37       64.17    113.65 o 
  -3  13   3     7125.58     6768.60    343.38 o 
  -2  13   3       12.53       -7.49    247.75 o 
  -1  13   3     5650.63     6345.33    453.90 o 
   0  13   3      149.56       98.18    165.52 o 
   1  13   3    13387.41    13111.98    770.39 o 
   2  13   3       13.01      -17.59    117.84 o 
   3  13   3      350.20      225.62    148.25 o 
   4  13   3        3.04      -30.08    102.23 o 
   5  13   3    10988.47    10422.70    721.94 o 
   6  13   3     1424.37     1255.89    122.85 o 
   7  13   3      872.73      433.65    374.03 o 
   8  13   3       78.48      141.74    238.46 o 
  -9  14   3       48.01      -69.95    244.71 o 
  -8  14   3      208.77      160.44    127.61 o 
  -7  14   3        1.90     -132.66    107.34 o 
  -6  14   3      636.18      600.88    144.43 o 
  -5  14   3      142.32       38.27     83.32 o 
  -4  14   3      414.94      358.02    128.78 o 
  -3  14   3       23.08     -189.88    126.59 o 
  -2  14   3       43.55      -41.77    144.29 o 
  -1  14   3       42.30      209.45    174.15 o 
   0  14   3     1122.22     1253.32    269.34 o 
   1  14   3       41.53      294.72    199.87 o 
   2  14   3      536.03      689.83    237.64 o 
   3  14   3      225.35      339.96    169.62 o 
   4  14   3     1826.85     1614.13    215.23 o 
   5  14   3       99.67      132.05    165.75 o 
   6  14   3     1373.12     1173.16    218.31 o 
   7  14   3      128.36      -25.55    230.32 o 
   8  14   3      163.54      209.50    269.79 o 
  -8  15   3      772.36      555.48    147.01 o 
  -7  15   3       45.69      128.43    129.53 o 
  -6  15   3     2894.04     3104.93    378.38 o 
  -5  15   3    12114.09    14003.46    555.92 o 
  -4  15   3     1019.58     1020.70    207.04 o 
  -3  15   3     1266.63     1431.85    228.80 o 
  -2  15   3     2877.53     2697.62    434.72 o 
  -1  15   3     5906.93     5963.68    473.97 o 
   0  15   3      659.59      449.84    209.20 o 
   1  15   3    15526.60    15659.65    849.18 o 
   2  15   3     7395.32     7899.34    525.95 o 
   3  15   3      167.43      194.40    138.43 o 
   4  15   3      896.48      801.78    237.74 o 
   5  15   3     6288.09     6977.15    404.63 o 
   6  15   3     1770.08     1415.14    474.10 o 
   7  15   3     1417.42     -107.06    297.68 o 
  -7  16   3     7974.38     8938.17    926.25 o 
  -6  16   3      167.50     -114.39    109.62 o 
  -5  16   3     1659.24      921.66    390.08 o 
  -4  16   3     3006.02     3495.01    301.45 o 
  -3  16   3    13064.86    13769.66    709.83 o 
  -2  16   3      179.32      -38.21    186.47 o 
  -1  16   3     7378.50     7613.66    540.99 o 
   0  16   3     1838.63     2043.37    328.77 o 
   1  16   3     2166.20     2195.10    368.94 o 
   2  16   3      296.39      263.95    187.70 o 
   3  16   3    10240.86    11316.58    592.09 o 
   4  16   3     1612.32     2297.00    356.13 o 
   5  16   3      869.31      879.75    172.03 o 
   6  16   3      570.80      281.84    163.45 o 
   7  16   3     3827.75     3528.69   2281.62 o 
  -7  17   3       99.69       52.57    122.23 o 
  -6  17   3      152.81      -10.82    184.65 o 
  -5  17   3      100.80       30.70    139.27 o 
  -4  17   3       45.44       58.17    124.22 o 
  -3  17   3      913.39      908.80    209.29 o 
  -2  17   3      167.79      150.79    228.98 o 
  -1  17   3      523.34      527.40    230.10 o 
   0  17   3        0.80      174.32    184.38 o 
   1  17   3     3824.51     3152.24    655.14 o 
   2  17   3       54.68      -58.94    144.86 o 
   3  17   3       72.32      342.26    195.37 o 
   4  17   3        1.33     -143.98    223.28 o 
   5  17   3      767.07      662.77    185.37 o 
   6  17   3       26.74      184.85    326.33 o 
  -6  18   3      195.00      270.01    198.15 o 
  -5  18   3      222.13      -19.04    139.78 o 
  -4  18   3      255.64       10.49    121.72 o 
  -3  18   3     3485.40     3361.77    548.13 o 
  -2  18   3        0.83      108.53    201.72 o 
  -1  18   3     5046.38     5012.49    488.05 o 
   0  18   3     1585.30     1027.44    300.52 o 
   1  18   3      497.91      215.00    232.92 o 
   2  18   3        3.48       -2.04    127.18 o 
   3  18   3     3668.98     3413.61    451.70 o 
   4  18   3      413.78      127.97    174.67 o 
   5  18   3      373.92      285.10    219.27 o 
  -5  19   3     6183.31     4698.87   1821.65 o 
  -4  19   3        8.20       30.03    132.82 o 
  -3  19   3     5037.22     4772.94   1195.03 o 
  -2  19   3     1655.18     1303.49    422.68 o 
  -1  19   3     3604.05     3572.56    765.81 o 
   0  19   3        1.43       34.71    154.26 o 
   1  19   3     6658.90     8243.54   1919.57 o 
   2  19   3     1373.80     1353.94    420.41 o 
   3  19   3       23.85      -87.64    174.42 o 
   4  19   3      608.73      633.57    219.67 o 
  -4  20   3      693.43      254.76    243.91 o 
  -3  20   3      695.77      108.58    152.63 o 
  -2  20   3       48.47      -81.97    229.65 o 
  -1  20   3      661.57      373.97    276.07 o 
   0  20   3      994.19      515.71    359.89 o 
   1  20   3      240.92       41.91    174.10 o 
   2  20   3      375.92      280.30    241.21 o 
   3  20   3     1899.11     1401.82    502.19 o 
  -2  21   3       21.46      -44.40    221.02 o 
  -1  21   3      489.35      189.48    249.98 o 
   0  21   3      157.55       24.54    197.54 o 
   1  21   3     1731.83      449.65    369.56 o 
 -11   0   4     1758.95     2040.55    277.71 o 
 -10   0   4     3948.68     4085.91    348.67 o 
  -9   0   4     5691.24     5951.23    473.08 o 
  -8   0   4     8737.79     9939.82    501.64 o 
  -7   0   4    30786.10    31366.90   1195.28 o 
  -6   0   4      655.45      684.78    330.88 o 
  -5   0   4     2357.54     2697.29    553.95 o 
  -4   0   4     4539.57     4797.16    418.71 o 
  -3   0   4    58916.27    57575.27   2361.06 o 
  -2   0   4    12975.77    12659.79    404.45 o 
  -1   0   4    28892.17    28882.74    843.68 o 
   0   0   4     8161.58     8309.15    343.28 o 
   1   0   4    18277.60    17712.74    433.30 o 
   2   0   4     4737.49     5294.15    269.85 o 
   3   0   4    57491.96    58981.28   1421.19 o 
   4   0   4       43.35       60.44     66.95 o 
   5   0   4        5.26       76.74     93.99 o 
   6   0   4     6445.00     6755.22    291.13 o 
   7   0   4    16964.37    18019.19    515.93 o 
   8   0   4        4.35      115.19    160.07 o 
   9   0   4     7025.81     5499.58   2039.50 o 
  10   0   4     1976.26     3385.73   1188.89 o 
 -11   1   4     1277.78     1142.09    182.41 o 
 -10   1   4     1371.10     1431.54    179.40 o 
  -9   1   4     3600.94     3838.52    226.18 o 
  -8   1   4      124.70      283.45    119.02 o 
  -7   1   4      557.32      514.55    128.58 o 
  -6   1   4     8351.59     8275.86    358.19 o 
  -5   1   4    10767.68    10558.41    589.86 o 
  -4   1   4     3296.63     3591.38    262.94 o 
  -3   1   4     6186.55     6397.23    321.83 o 
  -2   1   4     3015.97     3236.93    188.06 o 
  -1   1   4    18621.87    19254.65    434.10 o 
   0   1   4     3748.30     4010.07    148.11 o 
   1   1   4     2992.62     2732.41    129.52 o 
   2   1   4     1034.38     1136.21     83.67 o 
   3   1   4     1721.80     1789.85    116.11 o 
   4   1   4     3996.01     4131.30    153.32 o 
   5   1   4    16117.75    17005.39    325.56 o 
   6   1   4      220.16      163.92     54.93 o 
   7   1   4     1520.67     1739.03     72.80 o 
   8   1   4      963.34      864.73    104.18 o 
   9   1   4     1024.19     1171.90    154.17 o 
  10   1   4       32.18      183.57    397.95 o 
 -11   2   4        2.34       56.75    104.18 o 
 -10   2   4       72.44      146.75     95.76 o 
  -9   2   4      884.68     1041.88    178.36 o 
  -8   2   4      903.69     1070.43    152.44 o 
  -7   2   4     2306.60     2560.09    213.17 o 
  -6   2   4      129.28       49.58    110.73 o 
  -5   2   4     2523.15     2528.81    212.20 o 
  -4   2   4       39.05       56.10     47.46 o 
  -3   2   4    10440.26    10173.36    232.14 o 
  -2   2   4     1063.51      930.25    104.48 o 
  -1   2   4     1356.44     1452.67     94.83 o 
   0   2   4      429.68      437.51     76.10 o 
   1   2   4     8838.98     8652.35    244.96 o 
   2   2   4       54.24      287.96     68.07 o 
   3   2   4     4798.13     4734.55    209.19 o 
   4   2   4      564.22      615.12     91.86 o 
   5   2   4       29.46        1.24     55.83 o 
   6   2   4       15.28       81.73     63.42 o 
   7   2   4     1714.04     1727.44    107.10 o 
   8   2   4        1.53      197.60    154.87 o 
   9   2   4      245.46      222.29    106.49 o 
  10   2   4      181.38     -231.83    404.83 o 
 -11   3   4     4041.98     4327.55    269.90 o 
 -10   3   4     5028.10     5559.92    290.70 o 
  -9   3   4     7652.60     8249.13    408.29 o 
  -8   3   4      197.08      126.43     90.39 o 
  -7   3   4     4737.50     4459.44    316.56 o 
  -6   3   4     8253.52     8416.79    356.01 o 
  -5   3   4    38392.58    38823.35    994.38 o 
  -4   3   4     3542.31     3140.95    229.77 o 
  -3   3   4     1448.96     1654.83    255.72 o 
  -2   3   4     8323.39     9197.20    318.48 o 
  -1   3   4    71113.16    71300.98   1689.19 o 
   0   3   4    27206.60    28362.47    573.33 o 
   1   3   4    38156.29    38310.62    770.82 o 
   2   3   4     4432.72     4823.14    187.55 o 
   3   3   4     5989.34     5922.05    220.26 o 
   4   3   4     2069.07     2582.60    145.30 o 
   5   3   4    31417.72    31591.01    702.44 o 
   6   3   4       47.25       46.80     39.55 o 
   7   3   4     1905.41     1975.34    175.21 o 
   8   3   4     1743.50     1992.38    183.76 o 
   9   3   4     5565.21     6755.20    412.71 o 
  10   3   4      349.59      238.69    468.88 o 
 -11   4   4     2940.85     3469.07    470.29 o 
 -10   4   4     1666.07     1867.26    211.06 o 
  -9   4   4      114.95      284.42    158.96 o 
  -8   4   4     5154.05     5396.30    310.70 o 
  -7   4   4    13673.25    14863.46    552.53 o 
  -6   4   4     1152.60      998.35    215.52 o 
  -5   4   4     1589.30     1507.36    275.39 o 
  -4   4   4    15198.48    14934.63    545.75 o 
  -3   4   4    23475.79    23819.10    758.68 o 
  -2   4   4     1454.32     1684.06    190.63 o 
  -1   4   4    20687.74    20564.28    455.25 o 
   0   4   4     9553.17     9930.87    250.17 o 
   1   4   4     7052.70     6993.71    227.24 o 
   2   4   4     3460.60     3628.08    175.49 o 
   3   4   4    18620.62    19051.24    411.38 o 
   4   4   4     1097.11     1226.24    135.72 o 
   5   4   4      390.99      482.56     90.15 o 
   6   4   4     8722.53     8736.87    217.48 o 
   7   4   4     9740.47     9648.49    402.86 o 
   8   4   4      869.79      927.84    188.01 o 
   9   4   4      792.36      670.32    222.57 o 
  10   4   4     1435.60      948.51    255.20 o 
 -11   5   4      176.30      -45.13    103.78 o 
 -10   5   4      140.65      102.62    150.33 o 
  -9   5   4      305.63      220.42    130.97 o 
  -8   5   4     1831.03     2350.73    238.70 o 
  -7   5   4     3734.03     3464.00    245.17 o 
  -6   5   4      117.24       95.74    110.80 o 
  -5   5   4      127.44      258.88    154.93 o 
  -4   5   4     6232.62     6394.85    359.28 o 
  -3   5   4       33.40      -44.93    118.66 o 
  -2   5   4     6182.85     6620.73    343.23 o 
  -1   5   4     3537.48     3552.05    170.57 o 
   0   5   4     1968.23     2005.54    145.60 o 
   1   5   4      209.76      332.27     78.30 o 
   2   5   4     7445.97     7262.41    297.52 o 
   3   5   4      712.44      759.00    111.13 o 
   4   5   4      713.09      729.13     87.98 o 
   5   5   4     2159.45     2302.18    113.01 o 
   6   5   4      566.69      758.42    157.60 o 
   7   5   4        0.32      128.46    128.61 o 
   8   5   4     1708.64     1888.36    436.91 o 
   9   5   4       13.83      -37.10    128.67 o 
  10   5   4       43.78      -96.92    117.81 o 
 -10   6   4      334.47      233.75    210.86 o 
  -9   6   4      620.99      861.59    194.28 o 
  -8   6   4     7653.06     8580.14    421.80 o 
  -7   6   4     9788.00    10034.79    431.07 o 
  -6   6   4     3547.56     3438.94    422.80 o 
  -5   6   4       75.11      104.93    113.36 o 
  -4   6   4     1943.40     2430.99    296.90 o 
  -3   6   4    25800.82    25926.56    883.31 o 
  -2   6   4     6663.61     6643.27    376.81 o 
  -1   6   4     4390.44     4312.48    176.53 o 
   0   6   4       33.60      113.46     89.87 o 
   1   6   4    10383.10     9900.28    381.82 o 
   2   6   4       70.18      261.93     78.50 o 
   3   6   4    18174.33    18795.12    459.40 o 
   4   6   4     1162.18     1068.44    176.01 o 
   5   6   4       26.45       10.11     46.04 o 
   6   6   4     2018.50     2047.66    301.44 o 
   7   6   4     9187.67     9545.58    523.97 o 
   8   6   4      107.00       96.12    156.24 o 
   9   6   4     1998.23     1147.58    577.65 o 
  10   6   4      268.66      176.90    173.34 o 
 -10   7   4     1935.92     1458.17    468.01 o 
  -9   7   4     7698.16     8255.68    526.64 o 
  -8   7   4     2761.13     1930.87    423.74 o 
  -7   7   4      714.83     1111.88    517.72 o 
  -6   7   4     6507.87     6771.68    382.25 o 
  -5   7   4    12861.07    13399.14    556.56 o 
  -4   7   4        5.63     -178.65    135.66 o 
  -3   7   4     4840.29     4374.33    325.32 o 
  -2   7   4     8366.29     7963.08    512.32 o 
  -1   7   4     8793.79     8904.99    377.27 o 
   0   7   4     7113.20     7313.10    321.58 o 
   1   7   4     7097.06     6938.48    313.13 o 
   2   7   4     6127.35     6359.68    321.49 o 
   3   7   4      957.97     1038.78    107.81 o 
   4   7   4     5178.09     5218.81    229.05 o 
   5   7   4    10341.89    10802.39    289.04 o 
   6   7   4      977.40     1026.32    195.18 o 
   7   7   4      854.28      865.87    279.59 o 
   8   7   4     3543.48     2852.35   1250.76 o 
   9   7   4     2876.94     2827.11    798.17 o 
 -10   8   4     2893.87     1540.76    963.17 o 
  -9   8   4      728.44      407.37    331.59 o 
  -8   8   4        4.50     -139.62    181.74 o 
  -7   8   4      207.31      111.27    186.49 o 
  -6   8   4     3655.83     3569.89    282.29 o 
  -5   8   4     4538.09     4729.09    403.32 o 
  -4   8   4     2648.91     2817.10    311.16 o 
  -3   8   4      587.32      552.28    178.01 o 
  -2   8   4     3195.03     3152.02    120.27 o 
  -1   8   4     1126.19     1530.33    249.54 o 
   0   8   4    15584.73    16139.77    703.07 o 
   1   8   4      476.78      508.21    142.78 o 
   2   8   4     1024.66     1128.59    182.47 o 
   3   8   4      329.50      452.63    104.22 o 
   4   8   4     7479.75     7945.04    271.06 o 
   5   8   4       32.55      141.15     74.08 o 
   6   8   4     3072.00     3720.55    338.06 o 
   7   8   4       16.07       39.59    124.20 o 
   8   8   4       26.74     -220.32    203.55 o 
   9   8   4       62.81      150.35    178.52 o 
 -10   9   4     1364.27     1831.23    533.35 o 
  -9   9   4     1102.94      699.98    566.21 o 
  -8   9   4      542.38      388.49    363.73 o 
  -7   9   4     1343.63     1247.51    197.86 o 
  -6   9   4     1167.38     1410.10    208.31 o 
  -5   9   4     6556.17     6771.21    410.76 o 
  -4   9   4     4234.49     4383.26    341.79 o 
  -3   9   4       92.30      151.58    100.83 o 
  -2   9   4      711.20      787.84    244.43 o 
  -1   9   4    14510.43    14651.36    782.18 o 
   0   9   4     6325.45     6228.81    452.66 o 
   1   9   4     2067.68     2212.41    259.79 o 
   2   9   4      532.38      828.20    232.63 o 
   3   9   4     2350.83     2500.20    263.92 o 
   4   9   4      197.45      323.90     86.07 o 
   5   9   4     5886.31     6077.98    185.18 o 
   6   9   4      820.70      666.47    269.09 o 
   7   9   4      109.10       42.93    214.42 o 
   8   9   4       99.17       59.52    218.59 o 
   9   9   4      622.73      478.19    250.72 o 
 -10  10   4     3348.45     3581.91    811.42 o 
  -9  10   4      515.46       35.95    157.49 o 
  -8  10   4     1211.41     1019.75    648.32 o 
  -7  10   4    10466.17    10553.29    495.02 o 
  -6  10   4     4895.73     4697.19    315.89 o 
  -5  10   4      324.79      394.98    162.40 o 
  -4  10   4     6190.23     7192.52    416.06 o 
  -3  10   4     6740.31     6600.83    390.91 o 
  -2  10   4      663.36      798.92    210.50 o 
  -1  10   4    15883.20    16967.28    736.36 o 
   0  10   4    16803.15    17032.65    945.81 o 
   1  10   4     5808.92     5947.73    403.59 o 
   2  10   4     1441.95     1786.55    255.55 o 
   3  10   4    12600.25    12705.96    592.46 o 
   4  10   4     4149.79     4429.75    187.07 o 
   5  10   4       12.07       65.76     72.25 o 
   6  10   4     8046.92     8395.20    581.33 o 
   7  10   4     4070.23     4717.24    937.69 o 
   8  10   4       72.70      240.50    237.43 o 
   9  10   4     1332.66      695.12    434.74 o 
  -9  11   4     2923.23     2776.54   1610.20 o 
  -8  11   4     4365.64     3351.59   2346.94 o 
  -7  11   4     3680.35     4410.70    434.28 o 
  -6  11   4     5392.83     6017.89    434.72 o 
  -5  11   4     3455.52     3028.47    238.17 o 
  -4  11   4     5753.99     5688.70    280.49 o 
  -3  11   4     3887.26     4097.74    419.44 o 
  -2  11   4    20656.64    21055.57    853.56 o 
  -1  11   4       56.65      191.20    175.66 o 
   0  11   4      212.20       74.56    143.70 o 
   1  11   4     2525.00     3234.28    362.00 o 
   2  11   4    12744.60    13696.67    640.79 o 
   3  11   4     1084.77     1138.41    294.10 o 
   4  11   4     9415.52    10016.08    540.38 o 
   5  11   4     2070.20     1847.16    143.54 o 
   6  11   4     4738.04     4801.08    479.02 o 
   7  11   4      243.07      268.22    236.04 o 
   8  11   4     7400.73     9802.25    835.82 o 
  -9  12   4      876.15       -3.94    239.93 o 
  -8  12   4       10.43      213.18    156.38 o 
  -7  12   4      108.11      116.85    175.46 o 
  -6  12   4     1773.40     1609.78    259.88 o 
  -5  12   4     1684.65     1749.71    225.51 o 
  -4  12   4      810.32      738.24    129.77 o 
  -3  12   4     3354.69     3093.00    207.68 o 
  -2  12   4     1929.81     2206.78    352.29 o 
  -1  12   4       60.99      -59.04    137.21 o 
   0  12   4     1472.02     1318.28    276.77 o 
   1  12   4      452.91      326.29    165.38 o 
   2  12   4       23.97      -25.60    153.42 o 
   3  12   4     1358.87     1424.56    328.30 o 
   4  12   4     3217.82     3561.05    308.03 o 
   5  12   4       92.27       81.59     78.63 o 
   6  12   4      182.22       77.99     94.85 o 
   7  12   4      317.28       33.59    182.13 o 
   8  12   4        0.42      -55.62    215.04 o 
  -8  13   4     1212.60      810.10    267.48 o 
  -7  13   4        2.92      122.30    132.47 o 
  -6  13   4     3899.74     3565.41    567.15 o 
  -5  13   4     7658.60     7345.50    358.32 o 
  -4  13   4     1047.73     1019.84    155.64 o 
  -3  13   4     2335.75     2667.55    256.01 o 
  -2  13   4    10398.57    10768.16    609.09 o 
  -1  13   4     7864.33     7944.33    602.32 o 
   0  13   4      794.63     1015.89    243.64 o 
   1  13   4     4103.96     4676.41    426.48 o 
   2  13   4     7183.41     7532.16    434.59 o 
   3  13   4      130.53      153.05    174.30 o 
   4  13   4     5676.87     5550.93    398.22 o 
   5  13   4     5371.12     5486.23    338.10 o 
   6  13   4      267.65      174.37     58.13 o 
   7  13   4     1176.91      248.03    328.30 o 
   8  13   4     3503.68     2605.89   1311.78 o 
  -8  14   4      680.17      185.25    139.32 o 
  -7  14   4     3743.65      -20.93    314.48 o 
  -6  14   4     7668.03     7368.44    919.87 o 
  -5  14   4     3197.43     3543.69    277.57 o 
  -4  14   4     8923.69     9223.61    446.68 o 
  -3  14   4     2066.30     2188.53    222.12 o 
  -2  14   4     1490.84     1246.04    261.12 o 
  -1  14   4     7407.26     7707.41    554.65 o 
   0  14   4    20099.26    21119.89   1160.62 o 
   1  14   4       78.30      146.02    167.23 o 
   2  14   4     4040.51     4461.98    400.91 o 
   3  14   4     3426.51     3702.93    372.96 o 
   4  14   4     5683.62     5970.12    514.69 o 
   5  14   4      218.79      417.92    196.87 o 
   6  14   4     6754.95     7780.29    734.44 o 
   7  14   4     1010.57      893.67    507.78 o 
  -7  15   4      356.17      424.35    173.29 o 
  -6  15   4      288.30      348.23    133.94 o 
  -5  15   4        8.51      -21.64     90.98 o 
  -4  15   4     1554.09     1886.50    241.95 o 
  -3  15   4     1060.80     1378.63    196.35 o 
  -2  15   4     4528.08     4456.38    461.75 o 
  -1  15   4      691.85      403.72    210.88 o 
   0  15   4      358.26      117.32    207.85 o 
   1  15   4     1955.96     2177.14    317.35 o 
   2  15   4     5441.21     5691.72    481.91 o 
   3  15   4        7.91     -114.03    150.04 o 
   4  15   4      759.59      905.43    232.42 o 
   5  15   4      142.48      182.96    141.25 o 
   6  15   4      880.26      208.93    326.12 o 
   7  15   4      114.22     -250.62    279.20 o 
  -7  16   4     1517.87     1051.01    336.12 o 
  -6  16   4      598.28      315.63    183.92 o 
  -5  16   4      343.84      296.47    149.41 o 
  -4  16   4      398.01      313.51    206.64 o 
  -3  16   4        8.69      126.07    145.54 o 
  -2  16   4      129.39      106.92    178.97 o 
  -1  16   4     1259.00     1306.82    327.86 o 
   0  16   4     2068.82     2437.55    357.13 o 
   1  16   4      422.21      208.08    219.25 o 
   2  16   4        5.44       43.95    165.39 o 
   3  16   4      566.72      413.41    181.49 o 
   4  16   4      514.46      574.34    277.50 o 
   5  16   4      108.46      177.04    203.74 o 
   6  16   4     1661.29      718.15    571.30 o 
  -6  17   4     2235.48     1076.57    581.26 o 
  -5  17   4     1186.49     1695.05    276.39 o 
  -4  17   4     1080.78      730.08    321.15 o 
  -3  17   4     2931.02     3196.01    337.67 o 
  -2  17   4     8594.59     9451.85    667.96 o 
  -1  17   4       18.45     -163.27    207.69 o 
   0  17   4       48.80       33.15    203.20 o 
   1  17   4     2058.76     2013.65    342.58 o 
   2  17   4     7589.02     8439.95    612.42 o 
   3  17   4       15.28       86.79    156.58 o 
   4  17   4     2991.06     3824.56    802.95 o 
   5  17   4      943.59      899.65    317.30 o 
  -5  18   4     1992.56     1870.44    558.24 o 
  -4  18   4     3973.61     4607.31   1352.40 o 
  -3  18   4      304.35      405.07    176.11 o 
  -2  18   4      342.78      240.50    272.37 o 
  -1  18   4     1080.93      737.56    375.97 o 
   0  18   4     2541.86     2267.08    893.40 o 
   1  18   4       24.26        9.18    137.41 o 
   2  18   4     1138.51      979.53    353.49 o 
   3  18   4     1185.64     1518.87    370.88 o 
   4  18   4     2721.07     2326.57    665.33 o 
  -4  19   4       75.14      -72.65    124.03 o 
  -3  19   4       18.71      204.87    156.61 o 
  -2  19   4        2.58       12.70    207.56 o 
  -1  19   4       20.08     -138.20    210.87 o 
   0  19   4      101.28      -82.91    185.10 o 
   1  19   4      212.93      -59.10    198.06 o 
   2  19   4       10.41      102.13    195.50 o 
   3  19   4       18.47      183.42    194.71 o 
  -2  20   4      625.21      214.23    302.30 o 
  -1  20   4     1714.67      890.82    534.78 o 
   0  20   4     6062.31     7692.27   1457.49 o 
   1  20   4       86.51      -34.57    166.41 o 
   2  20   4      373.10      309.34    313.29 o 
 -10   1   5        3.39      -78.05    106.81 o 
  -9   1   5    12355.38    13130.26    452.54 o 
  -8   1   5     4566.34     4795.02    266.77 o 
  -7   1   5     2285.63     2297.13    236.74 o 
  -6   1   5      569.80      540.26    117.97 o 
  -5   1   5     5959.50     5294.81    406.78 o 
  -4   1   5     3474.27     3999.99    333.57 o 
  -3   1   5    29721.57    28777.93    709.37 o 
  -2   1   5    10171.09     9382.35    282.73 o 
  -1   1   5       23.75       67.53     56.68 o 
   0   1   5     1652.50     2008.48    148.71 o 
   1   1   5    16797.50    16411.34    382.28 o 
   2   1   5     9788.88     9436.09    342.51 o 
   3   1   5     9957.53     9589.76    246.39 o 
   4   1   5     2155.39     2247.19    118.29 o 
   5   1   5      509.56      677.59     82.59 o 
   6   1   5     9310.19     9752.02    341.03 o 
   7   1   5     6298.00     6510.62    327.87 o 
   8   1   5     4027.59     3775.13    407.15 o 
   9   1   5       53.96      264.75    405.36 o 
 -10   2   5     3510.03     3720.28    278.95 o 
  -9   2   5     1681.61     1599.40    184.98 o 
  -8   2   5       33.56        6.72     80.28 o 
  -7   2   5    22967.59    22036.09    647.38 o 
  -6   2   5     6332.53     6409.71    300.88 o 
  -5   2   5    20362.56    19733.28    738.90 o 
  -4   2   5     4674.70     4087.12    236.82 o 
  -3   2   5     5718.69     5202.75    177.43 o 
  -2   2   5     5177.82     5316.15    189.35 o 
  -1   2   5    32663.35    31150.40    650.76 o 
   0   2   5    19457.39    19908.86    415.93 o 
   1   2   5      277.41      470.34     85.49 o 
   2   2   5      887.18      823.32    115.60 o 
   3   2   5    16835.85    16999.08    426.42 o 
   4   2   5     8545.91     8714.24    344.88 o 
   5   2   5      888.59      873.60    110.78 o 
   6   2   5    12477.67    12351.39    379.65 o 
   7   2   5     1115.74     1245.09    126.64 o 
   8   2   5     1271.38     1408.26    129.71 o 
   9   2   5     2448.96     2721.12    346.15 o 
 -10   3   5      361.18      362.26    138.58 o 
  -9   3   5      508.68      792.39    150.38 o 
  -8   3   5      341.49      429.23    115.59 o 
  -7   3   5      157.19      311.48    123.79 o 
  -6   3   5     4548.56     5044.15    442.12 o 
  -5   3   5     2690.04     2849.55    297.23 o 
  -4   3   5        3.73     -127.79    131.05 o 
  -3   3   5     1024.78      974.56    200.58 o 
  -2   3   5     2755.69     3045.07    227.94 o 
  -1   3   5      982.97     1195.66    240.94 o 
   0   3   5     1035.54     1156.45    113.97 o 
   1   3   5      747.80      814.60    113.17 o 
   2   3   5      143.95      223.47     89.17 o 
   3   3   5        4.66      -67.43     80.80 o 
   4   3   5      885.13      871.10    129.60 o 
   5   3   5     2254.83     2261.85    154.58 o 
   6   3   5      804.12      844.34    123.55 o 
   7   3   5        2.30       -2.81     60.96 o 
   8   3   5      510.08      460.55    127.06 o 
   9   3   5      919.74      910.47    189.98 o 
 -10   4   5      364.20      435.92    144.00 o 
  -9   4   5     1841.68     2028.12    285.51 o 
  -8   4   5     1494.07     1304.35    175.53 o 
  -7   4   5     8633.30     8436.39    335.36 o 
  -6   4   5     3269.54     3602.21    579.53 o 
  -5   4   5    12760.21    12286.17    926.96 o 
  -4   4   5      125.09      122.86    122.07 o 
  -3   4   5     2543.45     2891.29    260.58 o 
  -2   4   5    13260.29    13857.45    545.47 o 
  -1   4   5     9902.35     9576.13    332.21 o 
   0   4   5     3812.37     3709.11    192.33 o 
   1   4   5     5736.20     5786.44    276.50 o 
   2   4   5       31.76        6.20     55.72 o 
   3   4   5     4690.05     5132.02    307.43 o 
   4   4   5     3696.16     3876.36    199.64 o 
   5   4   5      861.40      912.44    121.28 o 
   6   4   5     4836.56     4528.50    178.97 o 
   7   4   5       37.94       57.10     83.83 o 
   8   4   5     2578.70     2608.60    435.37 o 
   9   4   5      356.17      324.74    182.14 o 
 -10   5   5      248.22      182.69    123.84 o 
  -9   5   5    10403.90    11395.52    491.47 o 
  -8   5   5     3455.26     3729.73    245.42 o 
  -7   5   5     1399.11     1704.88    325.92 o 
  -6   5   5     1464.08     1589.87    349.40 o 
  -5   5   5     6247.57     5956.90    730.66 o 
  -4   5   5     4632.37     5069.26    358.55 o 
  -3   5   5    20634.78    19737.04    761.83 o 
  -2   5   5    18228.14    18849.16    764.86 o 
  -1   5   5     6220.87     5998.24    189.63 o 
   0   5   5     2927.77     3315.79    186.51 o 
   1   5   5    27336.21    28394.23    670.25 o 
   2   5   5    28934.76    28943.36    674.39 o 
   3   5   5      874.16     1016.40    145.49 o 
   4   5   5     4333.70     4550.88    251.86 o 
   5   5   5     6041.15     6502.79    250.66 o 
   6   5   5    13328.52    13331.39    345.15 o 
   7   5   5     5965.12     6917.24    375.91 o 
   8   5   5     5435.87     6246.68    844.80 o 
   9   5   5      154.95      247.32    146.27 o 
 -10   6   5     2434.27     2471.21    499.10 o 
  -9   6   5       56.28        7.48    166.83 o 
  -8   6   5     1910.46     2347.17    379.77 o 
  -7   6   5     1369.20     1630.98    560.82 o 
  -6   6   5      115.21     -127.61    194.64 o 
  -5   6   5      413.74      474.90    174.50 o 
  -4   6   5     5960.56     6293.61    414.77 o 
  -3   6   5     5948.35     6239.50    415.80 o 
  -2   6   5      374.95      450.78    180.32 o 
  -1   6   5     3027.12     2774.78    150.41 o 
   0   6   5     6208.94     6723.15    245.10 o 
   1   6   5     2621.05     2572.52    172.56 o 
   2   6   5     4269.95     4494.41    224.67 o 
   3   6   5     7306.17     7483.30    300.20 o 
   4   6   5      472.37      579.02    118.37 o 
   5   6   5        1.10        3.30     75.35 o 
   6   6   5     3052.78     3261.05    190.26 o 
   7   6   5     3397.99     4072.65    372.43 o 
   8   6   5        1.43       41.37    124.76 o 
   9   6   5      961.58     1122.43    228.23 o 
 -10   7   5     1479.58     1258.42    348.89 o 
  -9   7   5     1288.37     1593.12    343.03 o 
  -8   7   5       47.53      346.96    223.29 o 
  -7   7   5     2554.42     2665.56    419.60 o 
  -6   7   5     1361.10     1385.99    335.90 o 
  -5   7   5       53.46        7.93    139.04 o 
  -4   7   5     1686.22     2124.05    395.11 o 
  -3   7   5     7704.98     8321.15    635.94 o 
  -2   7   5       40.03      -25.07    149.27 o 
  -1   7   5      901.49      969.28    137.56 o 
   0   7   5     8649.99     9528.18    418.36 o 
   1   7   5      954.62      981.79    134.33 o 
   2   7   5     2763.55     2653.52    177.87 o 
   3   7   5     2277.53     2603.33    232.55 o 
   4   7   5     1239.80     1483.90    166.27 o 
   5   7   5      924.87      801.35    107.74 o 
   6   7   5     6804.45     6495.64    208.54 o 
   7   7   5      701.72      778.34    194.90 o 
   8   7   5      191.49      280.48    193.84 o 
   9   7   5      709.72      572.77    264.21 o 
  -9   8   5      163.59      260.59    245.58 o 
  -8   8   5      163.49      372.23    253.46 o 
  -7   8   5    12746.95    13134.50    904.89 o 
  -6   8   5     6544.02     7123.66    428.39 o 
  -5   8   5     4463.82     4572.36    362.63 o 
  -4   8   5     1685.88     1725.77    278.01 o 
  -3   8   5     2418.82     2594.15    309.03 o 
  -2   8   5     1636.58     1782.24    278.84 o 
  -1   8   5    15423.72    15812.88    557.01 o 
   0   8   5     9426.12    10186.27    428.27 o 
   1   8   5      128.71      122.70    117.67 o 
   2   8   5        9.07       -0.79     79.78 o 
   3   8   5     6742.51     7499.89    291.42 o 
   4   8   5     3660.69     3738.09    185.51 o 
   5   8   5       49.06       76.07     99.97 o 
   6   8   5     6891.03     6558.28    178.74 o 
   7   8   5     1579.99     1617.11    382.93 o 
   8   8   5     1101.53     1289.40    447.64 o 
  -9   9   5     3119.89     2167.22   1564.87 o 
  -8   9   5     3020.95     2073.19   1513.23 o 
  -7   9   5        2.60     -190.98    347.94 o 
  -6   9   5    13109.60    13835.12    833.97 o 
  -5   9   5     8326.92     8981.53    652.12 o 
  -4   9   5      292.40      143.03    182.73 o 
  -3   9   5     1300.85     1688.99    388.03 o 
  -2   9   5     9843.50    10155.61    595.85 o 
  -1   9   5     8181.37     8030.32    392.77 o 
   0   9   5     2328.76     2482.41    209.81 o 
   1   9   5     5611.08     5999.60    337.27 o 
   2   9   5     3122.27     3498.00    216.66 o 
   3   9   5      130.90      172.09     83.57 o 
   4   9   5     6247.83     6255.84    246.03 o 
   5   9   5    10181.85    10535.59    328.21 o 
   6   9   5      932.08      866.77    142.48 o 
   7   9   5      834.63      783.77    279.85 o 
   8   9   5     2502.88     2208.36   1019.42 o 
  -9  10   5     1629.95     1291.76    773.33 o 
  -8  10   5     4982.66     3945.46   2272.63 o 
  -7  10   5       89.17      148.69    140.74 o 
  -6  10   5       91.68      150.35    145.05 o 
  -5  10   5     2527.33     2800.56    335.93 o 
  -4  10   5     7559.59     7067.19    468.33 o 
  -3  10   5     2708.59     2866.65    339.72 o 
  -2  10   5     6421.71     5441.17    493.69 o 
  -1  10   5       13.56     -149.02    135.23 o 
   0  10   5      380.96      583.39    142.24 o 
   1  10   5     5329.96     5346.14    330.29 o 
   2  10   5     2564.69     2873.09    310.88 o 
   3  10   5      621.92      614.27    116.76 o 
   4  10   5        1.61      -71.10    134.23 o 
   5  10   5      403.10      326.14    101.01 o 
   6  10   5       57.36       70.79    123.84 o 
   7  10   5     3193.70     1175.59   1171.18 o 
   8  10   5      318.98      276.90    241.20 o 
  -9  11   5     2964.00     1699.44    997.37 o 
  -8  11   5     1133.19     1047.68    743.43 o 
  -7  11   5      252.18      307.50    160.08 o 
  -6  11   5      902.23      934.31    319.74 o 
  -5  11   5     2123.75     2382.79    350.59 o 
  -4  11   5     1437.82     1469.81    295.29 o 
  -3  11   5     5582.06     6077.67    456.74 o 
  -2  11   5     2283.46     2056.15    151.83 o 
  -1  11   5      129.86     -173.72    132.67 o 
   0  11   5       78.87      291.71    217.18 o 
   1  11   5     4191.79     3925.89    304.73 o 
   2  11   5      841.70      970.88    243.83 o 
   3  11   5     3844.71     3659.24    219.78 o 
   4  11   5     2412.96     2636.56    166.98 o 
   5  11   5     1173.27     1248.17    188.29 o 
   6  11   5     3383.90     2592.73    380.57 o 
   7  11   5     2144.87     2046.23    882.03 o 
  -8  12   5     4674.04     3640.30   2174.92 o 
  -7  12   5     3624.21     3588.09   1067.24 o 
  -6  12   5      183.11      343.95    237.90 o 
  -5  12   5     1530.42     1226.20    247.86 o 
  -4  12   5    13302.61    13069.37    696.91 o 
  -3  12   5     9254.63     9190.70    809.92 o 
  -2  12   5     1445.89     1799.76    314.20 o 
  -1  12   5     7383.45     7789.18    609.37 o 
   0  12   5    11514.89    12474.12    745.71 o 
   1  12   5     3395.03     3550.30    376.28 o 
   2  12   5     8228.98     8129.03    464.03 o 
   3  12   5    12859.41    14076.36    624.71 o 
   4  12   5      902.61      881.48    152.78 o 
   5  12   5       15.40      114.65     80.74 o 
   6  12   5     3552.62     3354.75    819.71 o 
   7  12   5     3229.10     2861.97   1452.87 o 
  -8  13   5      419.67      423.72    200.66 o 
  -7  13   5      455.38      251.59    182.83 o 
  -6  13   5     5749.68     5630.39   1617.71 o 
  -5  13   5     1543.69     1550.16    322.40 o 
  -4  13   5     1110.33     1135.80    250.17 o 
  -3  13   5      112.67      190.76    157.61 o 
  -2  13   5     5871.72     5950.64    689.99 o 
  -1  13   5     3857.57     5050.13    468.91 o 
   0  13   5     5752.70     5787.70    522.52 o 
   1  13   5     1369.64     1592.85    370.62 o 
   2  13   5      596.88      423.67    219.77 o 
   3  13   5     1897.80     1961.52    275.82 o 
   4  13   5     3170.71     3295.78    204.75 o 
   5  13   5     4546.43     4502.11    211.46 o 
   6  13   5      742.75      708.36    278.46 o 
   7  13   5        3.01     -508.88    412.81 o 
  -7  14   5      921.29      574.95    208.28 o 
  -6  14   5      135.43      237.65    177.82 o 
  -5  14   5     1495.98     1522.75    284.31 o 
  -4  14   5      227.78      255.55    102.92 o 
  -3  14   5       25.04       34.05     63.06 o 
  -2  14   5      122.41     -104.08    172.87 o 
  -1  14   5     1681.11     1649.94    461.09 o 
   0  14   5      639.02      993.51    298.91 o 
   1  14   5       17.89       12.20    158.31 o 
   2  14   5      318.58      332.96    201.47 o 
   3  14   5      301.11      202.85    182.36 o 
   4  14   5       45.19       66.98    165.09 o 
   5  14   5       70.14       17.57    160.75 o 
   6  14   5      282.03      -78.56    193.85 o 
  -7  15   5      262.23      204.80    233.46 o 
  -6  15   5     5184.72     5291.93    645.15 o 
  -5  15   5     2455.29     2348.24    631.60 o 
  -4  15   5        3.66      -98.07    106.20 o 
  -3  15   5      820.42     1106.68    250.09 o 
  -2  15   5     5326.06     5959.28    489.66 o 
  -1  15   5     4665.72     5296.67    469.75 o 
   0  15   5     2528.18     2798.77    463.85 o 
   1  15   5     4063.73     4427.62    453.63 o 
   2  15   5     1935.15     1831.77    363.63 o 
   3  15   5      334.04      278.44    259.18 o 
   4  15   5     2211.07     2319.43    397.05 o 
   5  15   5     3975.17     4389.37    314.53 o 
  -6  16   5      126.85       -6.20    146.45 o 
  -5  16   5       20.01     -213.59    208.07 o 
  -4  16   5     6379.00     7270.16    689.28 o 
  -3  16   5     3429.05     3453.26    343.60 o 
  -2  16   5     1477.46     1537.47    317.26 o 
  -1  16   5      332.50      348.38    220.93 o 
   0  16   5     1629.90     1543.74    538.55 o 
   1  16   5     2885.63      731.65    742.27 o 
   2  16   5     2767.89     2703.89    670.07 o 
   3  16   5     2751.80     2384.45    641.42 o 
   4  16   5      318.42      271.19    220.18 o 
   5  16   5       15.06     -175.08    275.09 o 
  -5  17   5      466.30      449.63    212.22 o 
  -4  17   5        7.37      103.42    225.07 o 
  -3  17   5      163.46       22.87    117.86 o 
  -2  17   5      303.31      229.28    234.95 o 
  -1  17   5       15.78       60.28    171.93 o 
   0  17   5      673.21      422.03    272.85 o 
   1  17   5      213.92      326.71    237.95 o 
   2  17   5      302.93      212.80    212.78 o 
   3  17   5      188.78      191.66    242.11 o 
   4  17   5      103.28     -120.58    258.58 o 
  -4  18   5     1621.79      962.79    840.95 o 
  -3  18   5     1831.33       57.93    313.49 o 
  -2  18   5      164.16      197.04    219.63 o 
  -1  18   5      160.76      140.15    209.51 o 
   0  18   5      799.45      458.63    290.10 o 
   1  18   5      562.00      304.40    251.33 o 
   2  18   5     1806.86     1930.67    496.03 o 
   3  18   5     2149.10     2783.63    489.98 o 
  -2  19   5     4625.56     4527.42   1842.84 o 
  -1  19   5     2473.42       45.76    297.41 o 
   0  19   5     1739.77      446.15    323.58 o 
   1  19   5     1688.73       23.98    243.95 o 
 -10   0   6    10732.25    10718.43    840.76 o 
  -9   0   6      248.59      219.07    188.32 o 
  -8   0   6    10215.56     9983.42    530.89 o 
  -7   0   6      561.01      578.41    184.15 o 
  -6   0   6     3871.98     3706.03    913.40 o 
  -5   0   6      781.57      846.71    315.43 o 
  -4   0   6    41970.26    40809.00   1387.31 o 
  -3   0   6     3854.59     4099.16    444.90 o 
  -2   0   6     5093.84     4722.52    308.37 o 
  -1   0   6       64.63      254.86    136.08 o 
   0   0   6    11145.96    10797.27    564.69 o 
   1   0   6     1702.87     1807.01    324.32 o 
   2   0   6    31018.09    30786.01    830.67 o 
   3   0   6     2584.76     2760.10    206.98 o 
   4   0   6     1125.33     1411.71    157.85 o 
   5   0   6     1116.75      932.64    160.18 o 
   6   0   6    10736.28    11444.34    455.64 o 
   7   0   6     4600.33     4321.05    506.58 o 
   8   0   6      423.77      316.50    255.48 o 
 -10   1   6      758.54      926.61    185.03 o 
  -9   1   6      212.23      260.23    136.05 o 
  -8   1   6     1425.66     1351.89    163.30 o 
  -7   1   6      203.21      245.18     97.26 o 
  -6   1   6     9372.16     8838.68    369.21 o 
  -5   1   6      467.34      480.97     87.20 o 
  -4   1   6       97.31       98.28     61.07 o 
  -3   1   6     3347.63     3009.36    174.34 o 
  -2   1   6     8702.83     8193.09    338.57 o 
  -1   1   6      746.50      987.60    138.98 o 
   0   1   6     3098.52     3174.47    203.55 o 
   1   1   6      554.49      585.60    104.79 o 
   2   1   6     4658.10     4741.61    233.64 o 
   3   1   6      585.39      629.54    122.71 o 
   4   1   6     5843.25     6412.41    252.21 o 
   5   1   6     1394.05     1548.13    137.99 o 
   6   1   6      122.19       80.71    123.71 o 
   7   1   6        6.00      -79.18     92.05 o 
   8   1   6     2100.09     1980.87    245.98 o 
 -10   2   6     1054.59     1057.63    203.95 o 
  -9   2   6      364.09      325.12    139.54 o 
  -8   2   6     1141.11     1209.62    163.01 o 
  -7   2   6      609.00      331.10    118.14 o 
  -6   2   6       94.10      -44.56     97.12 o 
  -5   2   6        2.94      -31.27    191.50 o 
  -4   2   6     4969.58     5548.07    405.39 o 
  -3   2   6       24.21       28.68     37.20 o 
  -2   2   6     1090.58      978.60    132.53 o 
  -1   2   6     2338.88     2317.59    164.13 o 
   0   2   6      825.94     1018.14    139.62 o 
   1   2   6      655.08      760.52    126.56 o 
   2   2   6     3401.99     3391.26    190.89 o 
   3   2   6       92.09      127.54     92.71 o 
   4   2   6      263.05      175.40     82.85 o 
   5   2   6        0.95     -135.51     98.39 o 
   6   2   6     2400.26     2561.49    173.50 o 
   7   2   6      273.62      184.44    109.16 o 
   8   2   6      255.19      177.83    101.64 o 
 -10   3   6     2447.63     2825.24    308.32 o 
  -9   3   6     1045.24     1153.40    259.76 o 
  -8   3   6     6364.30     6946.63    436.71 o 
  -7   3   6        2.71       62.87    197.01 o 
  -6   3   6    21235.76    21997.11    877.26 o 
  -5   3   6       24.46     -142.37    149.00 o 
  -4   3   6     2959.38     2875.58    766.77 o 
  -3   3   6     1875.67     1751.33    264.46 o 
  -2   3   6    20994.85    20677.12    641.99 o 
  -1   3   6     4714.58     5127.55    281.48 o 
   0   3   6    10325.99    10768.62    403.50 o 
   1   3   6     1399.77     1313.24    144.07 o 
   2   3   6    15303.08    15900.93    541.14 o 
   3   3   6     2532.61     2731.45    211.93 o 
   4   3   6    16927.94    17233.81    576.42 o 
   5   3   6     1477.52     1635.09    148.95 o 
   6   3   6        4.26      -59.11    100.43 o 
   7   3   6       39.51     -105.52     94.16 o 
   8   3   6     5916.29     6932.68    374.01 o 
  -9   4   6        2.99     -103.52    175.85 o 
  -8   4   6     3641.28     4355.62    388.53 o 
  -7   4   6     3677.34     3460.01    357.33 o 
  -6   4   6     3707.45     4120.09    431.04 o 
  -5   4   6      376.00      296.31    173.78 o 
  -4   4   6    12710.52    12934.97    632.66 o 
  -3   4   6     5523.90     5583.64    343.44 o 
  -2   4   6      867.05     1024.99    172.35 o 
  -1   4   6     2128.35     2340.24    200.18 o 
   0   4   6    11841.70    12020.99    366.76 o 
   1   4   6     3302.89     3312.44    244.92 o 
   2   4   6     7266.27     7439.27    318.68 o 
   3   4   6     8357.09     8730.80    328.94 o 
   4   4   6     3207.30     3148.28    184.78 o 
   5   4   6       37.63       34.55     73.26 o 
   6   4   6     6332.52     7042.85    270.51 o 
   7   4   6     2730.06     2591.23    379.74 o 
   8   4   6        2.77      -40.41    107.31 o 
  -9   5   6     1395.92     1382.37    352.90 o 
  -8   5   6      495.99      849.64    267.78 o 
  -7   5   6      134.46      138.71    165.30 o 
  -6   5   6     1544.51     1370.92    291.47 o 
  -5   5   6     1553.14     1744.00    279.86 o 
  -4   5   6        0.04       83.32    165.68 o 
  -3   5   6      292.44      475.35    184.65 o 
  -2   5   6      596.50      525.92    137.17 o 
  -1   5   6      285.45      334.75    127.49 o 
   0   5   6     2153.78     2077.02    163.74 o 
   1   5   6     3632.26     3553.39    214.68 o 
   2   5   6        5.11       27.29     80.14 o 
   3   5   6     1544.53     1643.08    171.55 o 
   4   5   6      461.20      492.36    105.35 o 
   5   5   6      943.02      785.18    123.60 o 
   6   5   6      591.47      545.23    108.68 o 
   7   5   6     1050.72     1164.89    278.40 o 
   8   5   6        8.18       25.21    124.98 o 
  -9   6   6       42.01     -209.93    169.47 o 
  -8   6   6     5200.58     5852.65    452.10 o 
  -7   6   6       43.18      198.67    170.18 o 
  -6   6   6     2985.81     3511.47    385.34 o 
  -5   6   6        1.73     -100.76    132.33 o 
  -4   6   6    22521.60    22159.44    744.91 o 
  -3   6   6     2435.98     2649.47    262.08 o 
  -2   6   6     1968.32     2166.62    245.24 o 
  -1   6   6       44.08      150.29    164.87 o 
   0   6   6    12785.95    13364.28    395.05 o 
   1   6   6     3053.58     3265.91    224.55 o 
   2   6   6    22168.29    22617.48    620.14 o 
   3   6   6     4211.23     3885.61    247.67 o 
   4   6   6     2627.29     2926.22    238.25 o 
   5   6   6     1533.06     1629.79    164.15 o 
   6   6   6     5495.46     5655.38    308.47 o 
   7   6   6     1714.20     1898.13    326.83 o 
   8   6   6      535.08      568.91    267.60 o 
  -9   7   6     3804.62     4311.01    413.01 o 
  -8   7   6     4025.47     3651.23    528.84 o 
  -7   7   6       22.17     -222.39    243.88 o 
  -6   7   6    12889.01    12231.11    918.02 o 
  -5   7   6     8052.54     7584.19    483.85 o 
  -4   7   6     1730.24     1525.10    299.09 o 
  -3   7   6     8950.68     9585.78    685.43 o 
  -2   7   6    14037.52    13860.72    556.60 o 
  -1   7   6     2607.00     2379.14    164.75 o 
   0   7   6     3145.32     2994.37    210.70 o 
   1   7   6     7449.82     7435.91    354.19 o 
   2   7   6     8174.39     8066.74    426.59 o 
   3   7   6      163.49       76.99     83.11 o 
   4   7   6    10841.72    11358.21    433.42 o 
   5   7   6     5567.42     5601.44    333.58 o 
   6   7   6      624.62      481.07    123.17 o 
   7   7   6     1559.39     1615.22    484.29 o 
  -9   8   6       59.66       -8.55    270.10 o 
  -8   8   6      158.00      402.73    395.13 o 
  -7   8   6     4409.97     4846.10    853.37 o 
  -6   8   6      635.27      343.72    304.03 o 
  -5   8   6     5610.12     5195.64    418.66 o 
  -4   8   6      196.70      468.75    201.79 o 
  -3   8   6     4568.39     4332.35    445.76 o 
  -2   8   6      341.71      469.98    403.00 o 
  -1   8   6    11578.41    11181.14    373.02 o 
   0   8   6      963.41      919.90    147.61 o 
   1   8   6       63.81       47.31    116.85 o 
   2   8   6       91.60      192.16     99.93 o 
   3   8   6     5415.75     5679.08    263.84 o 
   4   8   6      546.34      729.48    123.82 o 
   5   8   6     1980.53     2199.23    146.44 o 
   6   8   6      354.40      129.56    118.63 o 
   7   8   6      304.37      490.31    356.93 o 
  -8   9   6      583.42      671.90    322.65 o 
  -7   9   6       12.45     -106.27    265.64 o 
  -6   9   6     5302.16     5595.23    424.84 o 
  -5   9   6     1200.63     1220.63    285.76 o 
  -4   9   6      767.68      554.56    208.39 o 
  -3   9   6       87.40      244.76    245.60 o 
  -2   9   6     4001.49     4313.48    413.44 o 
  -1   9   6     1094.95     1109.31    117.06 o 
   0   9   6     1837.20     2337.34    221.91 o 
   1   9   6     1304.25     1637.70    182.40 o 
   2   9   6     1054.17     1101.49    159.87 o 
   3   9   6      255.73      160.60    113.13 o 
   4   9   6     5966.80     6250.79    260.43 o 
   5   9   6        8.93        7.90     67.79 o 
   6   9   6       63.18        6.22     47.62 o 
   7   9   6      311.78       32.47    158.49 o 
  -8  10   6     2382.97     1847.98   1156.57 o 
  -7  10   6     4212.62     4233.56    618.32 o 
  -6  10   6     1388.73     1215.01    253.25 o 
  -5  10   6     2081.53     2250.06    326.76 o 
  -4  10   6     9018.44     8939.55    616.40 o 
  -3  10   6     5018.57     5163.55    449.74 o 
  -2  10   6     1209.70     1103.88    339.83 o 
  -1  10   6     4988.07     4719.00    276.98 o 
   0  10   6     7320.51     7297.20    420.75 o 
   1  10   6     1044.79     1028.19    147.64 o 
   2  10   6     3204.77     3595.71    250.78 o 
   3  10   6     6052.77     6450.62    293.78 o 
   4  10   6     1670.99     1948.29    199.31 o 
   5  10   6       98.82      147.24     98.63 o 
   6  10   6     3684.88     3552.54    727.59 o 
   7  10   6     1294.34      981.82    413.36 o 
  -8  11   6      200.19        9.52    187.75 o 
  -7  11   6      688.72      787.33    282.84 o 
  -6  11   6     1153.80     1099.69    264.32 o 
  -5  11   6     9028.49    10261.10    749.24 o 
  -4  11   6       52.47      172.43    218.28 o 
  -3  11   6     6410.21     6435.99    551.17 o 
  -2  11   6     1579.99     1774.54    312.65 o 
  -1  11   6      521.94      660.21    262.07 o 
   0  11   6       11.14      -60.08    159.52 o 
   1  11   6    12172.49    13193.95    590.29 o 
   2  11   6     1430.52     1693.98    188.91 o 
   3  11   6     1349.50     1569.29    167.12 o 
   4  11   6      188.73      270.50     91.51 o 
   5  11   6     4266.08     4100.98    206.82 o 
   6  11   6     2271.79     1995.52    427.54 o 
  -7  12   6     2204.67      -16.69    213.07 o 
  -6  12   6        1.06     -228.23    193.44 o 
  -5  12   6      292.61      565.18    244.46 o 
  -4  12   6     1631.96     1626.78    311.84 o 
  -3  12   6      216.79      241.26    274.27 o 
  -2  12   6      244.84      190.17    191.01 o 
  -1  12   6     4367.53     3978.28    465.80 o 
   0  12   6       10.14     -160.93    129.34 o 
   1  12   6      153.39      158.09    170.33 o 
   2  12   6     1655.14     1812.26    192.73 o 
   3  12   6     1245.04     1055.24    179.48 o 
   4  12   6      118.01      208.76     99.42 o 
   5  12   6      713.73      864.91    156.76 o 
   6  12   6       52.07      -20.22    197.04 o 
  -7  13   6       12.32     -264.80    191.78 o 
  -6  13   6     2283.06      108.47    350.54 o 
  -5  13   6     1453.06     1709.35    308.78 o 
  -4  13   6      621.61      934.32    281.55 o 
  -3  13   6     2177.87     2607.67    376.91 o 
  -2  13   6     1070.69      892.18    164.39 o 
  -1  13   6      516.11      687.50    154.14 o 
   0  13   6      485.90      375.29    153.78 o 
   1  13   6     4229.07     4510.22    373.36 o 
   2  13   6     5917.61     5222.90    464.75 o 
   3  13   6       39.97      125.26    122.96 o 
   4  13   6     1778.98     1767.79    280.38 o 
   5  13   6     1624.14     1469.84    349.92 o 
  -6  14   6       34.94       26.09    175.66 o 
  -5  14   6     3207.31     2238.13    879.45 o 
  -4  14   6     1069.66      994.45    404.34 o 
  -3  14   6     5975.47     6466.32    536.11 o 
  -2  14   6      233.19      154.82     65.81 o 
  -1  14   6     8208.35     8484.34    444.87 o 
   0  14   6     1794.87     1722.79    542.95 o 
   1  14   6        5.74       52.30    136.82 o 
   2  14   6      107.77      363.32    202.72 o 
   3  14   6     7195.25     7753.94    398.63 o 
   4  14   6     1115.84     1390.23    162.17 o 
   5  14   6     1250.47      918.75    377.96 o 
  -5  15   6     1919.80     1688.97    546.35 o 
  -4  15   6      205.60       -4.78    198.33 o 
  -3  15   6      503.75      463.11    304.26 o 
  -2  15   6      407.57      492.84    263.87 o 
  -1  15   6      418.15      177.46    148.15 o 
   0  15   6      348.78       86.99    135.27 o 
   1  15   6     3669.39     4363.88    437.82 o 
   2  15   6      349.82      264.36    195.90 o 
   3  15   6      105.90       14.31    105.14 o 
   4  15   6       23.98      169.41    112.13 o 
  -4  16   6      954.58      866.75    390.48 o 
  -3  16   6     1277.44      886.18    327.17 o 
  -2  16   6       83.36       58.87    173.82 o 
  -1  16   6      541.28      119.29    169.81 o 
   0  16   6      623.22      294.80    207.60 o 
   1  16   6       47.67       87.18    192.64 o 
   2  16   6      207.42      115.45    169.68 o 
   3  16   6     1152.21      895.68    352.92 o 
  -3  17   6     4625.87     6153.88    802.20 o 
  -2  17   6     2847.70     2340.91    774.58 o 
  -1  17   6     1270.27      823.68    545.47 o 
   0  17   6        5.49      -28.81    126.05 o 
   1  17   6     7370.86     7804.11    580.38 o 
  -9   1   7     2540.93     3473.07    428.72 o 
  -8   1   7      187.90       99.44    104.49 o 
  -7   1   7       42.58       58.08     66.04 o 
  -6   1   7     2881.36     2116.12    260.19 o 
  -5   1   7     9964.42     9588.47    355.80 o 
  -4   1   7      588.27      395.21     95.87 o 
  -3   1   7     4988.40     5015.69    451.74 o 
  -2   1   7     1330.19     1293.03    149.76 o 
  -1   1   7     6098.92     5678.92    361.92 o 
   0   1   7      968.28      887.74    198.72 o 
   1   1   7    15254.81    15390.68    613.42 o 
   2   1   7       79.52       59.35     96.87 o 
   3   1   7      118.06      132.05     83.69 o 
   4   1   7      165.36      198.52     97.10 o 
   5   1   7    10109.63    11000.37    381.58 o 
   6   1   7        8.59      216.80    101.96 o 
   7   1   7     2656.08     2673.95    274.42 o 
  -9   2   7      939.43     1183.38    258.30 o 
  -8   2   7     4015.79     4008.35    379.39 o 
  -7   2   7    13750.81    14059.17    833.77 o 
  -6   2   7       36.75       -4.46    163.81 o 
  -5   2   7      502.22      477.58    175.36 o 
  -4   2   7      410.84      413.27    134.56 o 
  -3   2   7    23750.98    24820.01    959.35 o 
  -2   2   7     3970.83     3451.32    237.51 o 
  -1   2   7    16212.82    15836.08    672.41 o 
   0   2   7     1599.60     1323.56    162.73 o 
   1   2   7     3224.18     2994.06    209.05 o 
   2   2   7     1673.42     1882.82    173.44 o 
   3   2   7    23849.05    23546.12    729.02 o 
   4   2   7      366.42      582.34    152.76 o 
   5   2   7      346.74      570.55    134.79 o 
   6   2   7     2635.51     2585.45    331.70 o 
   7   2   7     4300.51     4578.38    677.65 o 
  -8   3   7     1214.19     1569.18    316.84 o 
  -7   3   7      103.02      -42.44    270.66 o 
  -6   3   7     2014.58     2174.11    387.63 o 
  -5   3   7     1423.16     1552.86    287.79 o 
  -4   3   7      687.89      437.75    154.74 o 
  -3   3   7      904.11      960.48    209.49 o 
  -2   3   7     2918.53     3064.26    271.96 o 
  -1   3   7      142.93      255.21    147.65 o 
   0   3   7      282.01      285.32    122.86 o 
   1   3   7      630.56      693.40    130.80 o 
   2   3   7      462.62      537.96    123.72 o 
   3   3   7       62.50      222.84    117.69 o 
   4   3   7     1057.59     1093.31    156.03 o 
   5   3   7      527.16      596.98    150.02 o 
   6   3   7       61.27      163.16     86.22 o 
   7   3   7       72.89       96.62    102.98 o 
  -8   4   7     2151.15     2229.49    334.20 o 
  -7   4   7     6761.55     7471.55    621.36 o 
  -6   4   7     1701.23     1521.28    334.73 o 
  -5   4   7      414.07      321.99    188.40 o 
  -4   4   7      285.53      457.67    157.09 o 
  -3   4   7    13586.98    13977.03    576.47 o 
  -2   4   7     2655.16     2636.59    260.86 o 
  -1   4   7     4644.72     4707.83    308.19 o 
   0   4   7     1372.21     1399.46    192.12 o 
   1   4   7      972.32     1145.08    173.96 o 
   2   4   7        3.01       90.76    104.09 o 
   3   4   7     8833.97     9048.60    365.27 o 
   4   4   7      211.90      314.06    104.44 o 
   5   4   7       70.21      147.07     96.07 o 
   6   4   7       58.29       19.76     78.90 o 
   7   4   7     1824.39     1831.73    447.85 o 
  -8   5   7      652.09      771.95    254.52 o 
  -7   5   7      165.93      456.06    241.73 o 
  -6   5   7     6569.39     6489.59    515.89 o 
  -5   5   7    13290.05    13420.90    719.24 o 
  -4   5   7        3.21      -35.23    270.52 o 
  -3   5   7     5614.39     5729.66    353.20 o 
  -2   5   7     4121.39     3656.98    305.71 o 
  -1   5   7     4918.59     5336.76    340.34 o 
   0   5   7     2644.62     2563.05    248.83 o 
   1   5   7    21666.08    22731.04    616.00 o 
   2   5   7     2245.58     2363.82    194.02 o 
   3   5   7      180.18      218.54    107.93 o 
   4   5   7     1522.24     1563.12    162.97 o 
   5   5   7    10862.63    11685.04    471.39 o 
   6   5   7       72.63      -64.19     92.97 o 
  -8   6   7     2064.73     2013.35    335.41 o 
  -7   6   7     1862.85     2101.86    337.44 o 
  -6   6   7       77.95      233.81    223.94 o 
  -5   6   7     4361.36     4594.67    449.77 o 
  -4   6   7     8581.83     8937.12    473.86 o 
  -3   6   7     1919.08     1818.75    212.34 o 
  -2   6   7      112.80      190.92    132.33 o 
  -1   6   7     2726.97     2558.36    266.02 o 
   0   6   7     4971.71     4753.61    257.41 o 
   1   6   7       15.29      140.68     99.17 o 
   2   6   7     3055.78     3284.91    227.32 o 
   3   6   7     2317.56     2371.80    236.28 o 
   4   6   7      777.65     1031.23    140.67 o 
   5   6   7      285.29      220.27     96.66 o 
   6   6   7     3638.06     3696.05    684.21 o 
  -8   7   7     1131.32     1495.11    384.28 o 
  -7   7   7      216.19      173.67    182.06 o 
  -6   7   7        1.35      -62.78    214.89 o 
  -5   7   7     3148.44     3047.77    392.72 o 
  -4   7   7      697.50      819.09    206.93 o 
  -3   7   7      253.03      -81.67    124.10 o 
  -2   7   7      692.77      373.32    177.19 o 
  -1   7   7     2316.53     2375.56    233.33 o 
   0   7   7        2.39       54.71     99.38 o 
   1   7   7     1808.47     1996.23    241.78 o 
   2   7   7     2928.22     2904.54    230.22 o 
   3   7   7       11.88      -10.03     73.95 o 
   4   7   7      866.40      847.82    164.87 o 
   5   7   7     1354.94     1102.45    177.95 o 
   6   7   7      339.53      273.37    169.60 o 
  -7   8   7     7946.64     8578.72    623.11 o 
  -6   8   7       11.14      -84.68    180.07 o 
  -5   8   7     1239.61     1342.99    228.47 o 
  -4   8   7     1132.86      866.00    231.44 o 
  -3   8   7    12330.55    13293.00    643.49 o 
  -2   8   7     4392.81     4200.05    339.32 o 
  -1   8   7    10157.35    10115.23    468.85 o 
   0   8   7      789.53      596.05    161.78 o 
   1   8   7      579.69      454.37    125.75 o 
   2   8   7     1247.47     1312.47    169.84 o 
   3   8   7     9445.52     9971.76    446.57 o 
   4   8   7       19.16       19.29     73.41 o 
   5   8   7      428.77      439.63    118.27 o 
   6   8   7     1925.78     2037.45    687.68 o 
  -7   9   7     1072.15     1219.45    325.81 o 
  -6   9   7     4243.08     4060.82    672.65 o 
  -5   9   7      589.69      386.84    196.83 o 
  -4   9   7      364.99      199.22    152.90 o 
  -3   9   7     3833.90     4099.88    372.48 o 
  -2   9   7     8450.00     8844.85    456.32 o 
  -1   9   7       16.63     -156.30    136.16 o 
   0   9   7     2811.52     2847.84    204.08 o 
   1   9   7     5216.50     5106.21    288.21 o 
   2   9   7     4215.76     4925.22    277.08 o 
   3   9   7       89.08      -71.89    109.97 o 
   4   9   7     5175.84     4576.33    452.06 o 
   5   9   7     2296.56     2164.29    275.39 o 
  -7  10   7       19.21     -172.35    302.80 o 
  -6  10   7     3278.63     3123.85   1032.29 o 
  -5  10   7      182.99       11.80    180.38 o 
  -4  10   7     4348.44     4281.07   1159.59 o 
  -3  10   7     2962.10     2897.82    385.47 o 
  -2  10   7      284.50      309.82    182.09 o 
  -1  10   7       23.48      104.61    234.71 o 
   0  10   7     3798.37     4140.52    268.61 o 
   1  10   7      357.17      321.07    136.51 o 
   2  10   7      583.16      505.09    134.91 o 
   3  10   7     1565.35     1581.03    226.19 o 
   4  10   7      748.73      760.20    139.15 o 
   5  10   7       18.68        2.55     66.80 o 
  -6  11   7     1160.39      698.75    299.95 o 
  -5  11   7     2674.84     2659.33   1023.88 o 
  -4  11   7       36.11      128.51    199.33 o 
  -3  11   7      795.22      468.74    247.61 o 
  -2  11   7      468.26      150.69    179.18 o 
  -1  11   7      725.78      600.41    158.76 o 
   0  11   7      633.95      693.18    138.29 o 
   1  11   7     4524.37     4858.99    311.81 o 
   2  11   7      754.85      599.65    150.50 o 
   3  11   7      649.90      439.53    140.74 o 
   4  11   7      129.89      226.69    100.62 o 
  -6  12   7     1214.47      913.88    367.37 o 
  -5  12   7     1400.47     1062.73    405.06 o 
  -4  12   7     6136.90     6631.33    562.50 o 
  -3  12   7     2424.10     1447.99    591.68 o 
  -2  12   7       45.90      132.97    177.96 o 
  -1  12   7     2401.56     1653.77    496.04 o 
   0  12   7     9212.76     9754.03    430.93 o 
   1  12   7      634.41      768.60    211.14 o 
   2  12   7     2601.08     2845.42    578.96 o 
   3  12   7     3478.90     1897.78    914.10 o 
   4  12   7     2331.08     2274.74    646.37 o 
  -5  13   7      167.32      268.53    275.21 o 
  -4  13   7      917.34     1200.96    466.53 o 
  -3  13   7     1145.46      997.66    444.39 o 
  -2  13   7     5714.57     5948.92    764.45 o 
  -1  13   7       11.51     -134.97    203.59 o 
   0  13   7      126.04       13.25     94.61 o 
   1  13   7      145.87      207.13    136.39 o 
   2  13   7     3861.86     4076.03    640.88 o 
   3  13   7       62.74      235.11    125.94 o 
  -4  14   7      152.40      454.36    414.29 o 
  -3  14   7     1841.15     2246.07    693.16 o 
  -2  14   7      415.24      204.29    252.96 o 
  -1  14   7      115.49      246.44    221.01 o 
   0  14   7       55.64      -10.48    153.54 o 
   1  14   7      333.58      169.32    116.19 o 
   2  14   7      198.30      232.05    162.66 o 
  -2  15   7     5522.32     5321.21   1699.95 o 
  -1  15   7      106.90       57.81    172.55 o 
   0  15   7      760.00      818.60    422.51 o 
   1  15   7     1871.33      676.79    512.22 o 
  -7   0   8    10012.08     9024.47    833.02 o 
  -6   0   8     7309.25     6690.67    945.43 o 
  -5   0   8     5983.79     4816.43    536.49 o 
  -4   0   8     5722.78     5057.97    798.04 o 
  -3   0   8       41.61       73.88    157.53 o 
  -2   0   8     1753.07     1441.01    270.87 o 
  -1   0   8    15413.41    15687.51    916.17 o 
   0   0   8    18108.30    16860.32   1281.03 o 
   1   0   8     1912.59     1886.25    417.42 o 
   2   0   8     3520.87     2821.00    492.28 o 
   3   0   8     4669.18     5533.31    711.62 o 
   4   0   8     8512.97     8214.23    592.78 o 
   5   0   8     1766.11     1603.85   1099.91 o 
  -7   1   8     1232.49     1214.57    280.38 o 
  -6   1   8     1781.91     1882.67    345.54 o 
  -5   1   8     1394.26     1226.71    216.51 o 
  -4   1   8     1351.91      939.31    176.19 o 
  -3   1   8     4926.85     4375.78    464.88 o 
  -2   1   8     3973.98     4064.41    471.42 o 
  -1   1   8       37.21       98.78    121.53 o 
   0   1   8       13.91       58.76    103.71 o 
   1   1   8     4374.56     4759.10    336.11 o 
   2   1   8     2222.21     2876.19    296.89 o 
   3   1   8      623.75      440.87    206.78 o 
   4   1   8     1454.28     1384.30    240.96 o 
   5   1   8      813.72      586.84    253.85 o 
  -7   2   8      567.28      551.12    263.11 o 
  -6   2   8      816.66      919.72    211.36 o 
  -5   2   8     1218.07     1228.40    216.29 o 
  -4   2   8       45.55      214.49    159.45 o 
  -3   2   8     1152.19     1047.50    242.64 o 
  -2   2   8      397.88      360.10    227.51 o 
  -1   2   8     1126.56     1078.96    248.92 o 
   0   2   8     1260.09     1169.80    231.28 o 
   1   2   8     1052.45      698.08    245.21 o 
   2   2   8      268.43      123.51    145.44 o 
   3   2   8      308.30      362.51    141.56 o 
   4   2   8     1799.70     2172.62    199.76 o 
   5   2   8      423.53      345.10    157.78 o 
  -7   3   8     4977.78     5380.71    506.60 o 
  -6   3   8     2068.08     2247.04    266.38 o 
  -5   3   8      678.07      552.62    176.10 o 
  -4   3   8     2760.80     2825.13    355.92 o 
  -3   3   8    12826.00    12387.33    709.17 o 
  -2   3   8     7842.50     8236.58    507.30 o 
  -1   3   8       13.14      -43.23    167.90 o 
   0   3   8      424.79      377.54    162.88 o 
   1   3   8     7420.84     7400.52    381.49 o 
   2   3   8     4950.95     5235.75    367.05 o 
   3   3   8     1988.65     2293.76    217.39 o 
   4   3   8     2807.90     2668.90    221.56 o 
   5   3   8     1759.22     1532.81    316.28 o 
  -7   4   8     3941.95     3754.53    702.11 o 
  -6   4   8      444.47      180.19    183.83 o 
  -5   4   8     5564.36     5744.69    510.50 o 
  -4   4   8     5840.40     5655.71    442.78 o 
  -3   4   8      295.26      300.58    159.64 o 
  -2   4   8       47.51      175.90    167.95 o 
  -1   4   8     6669.90     6634.43    359.47 o 
   0   4   8     5613.03     5712.53    365.33 o 
   1   4   8        6.99       46.55    107.06 o 
   2   4   8      715.42      633.62    137.76 o 
   3   4   8     1390.90     1359.28    197.45 o 
   4   4   8      932.72     1088.98    159.85 o 
   5   4   8     1529.62     1208.51    306.47 o 
  -7   5   8      447.80      718.87    272.46 o 
  -6   5   8      485.94      486.65    335.03 o 
  -5   5   8      138.11      299.83    172.18 o 
  -4   5   8     1926.05     1923.23    272.11 o 
  -3   5   8      257.90      395.56    209.16 o 
  -2   5   8        1.51       95.76    124.60 o 
  -1   5   8      495.35      564.41    179.99 o 
   0   5   8     2675.03     2999.45    310.92 o 
   1   5   8      580.13      675.07    166.49 o 
   2   5   8      157.27      202.80    113.69 o 
   3   5   8       83.81       86.78     92.93 o 
   4   5   8      364.45      405.99    132.39 o 
   5   5   8     1046.18      737.20    161.49 o 
  -6   6   8     1818.04     2059.89    376.71 o 
  -5   6   8     4405.04     4889.34    995.50 o 
  -4   6   8     1589.40     1606.38    295.63 o 
  -3   6   8      218.33      266.51    157.44 o 
  -2   6   8     2108.06     2114.73    290.92 o 
  -1   6   8     5512.84     5239.68    385.31 o 
   0   6   8     7880.42     8185.78    497.77 o 
   1   6   8      895.18      669.63    142.39 o 
   2   6   8      134.30      199.46    112.85 o 
   3   6   8      188.60      191.92    126.87 o 
   4   6   8     2840.36     3083.67    447.42 o 
  -6   7   8     5550.28     6469.83    677.54 o 
  -5   7   8     3111.23     3804.97    515.19 o 
  -4   7   8      321.35      362.63    178.39 o 
  -3   7   8     4995.37     5071.34    349.06 o 
  -2   7   8     3649.81     3474.63    511.17 o 
  -1   7   8       95.83       70.56    130.88 o 
   0   7   8     1070.11      930.27    212.59 o 
   1   7   8     8483.37     8468.23    363.67 o 
   2   7   8     2836.84     2324.26    323.14 o 
   3   7   8       48.11      182.61    146.32 o 
   4   7   8     1903.75     1931.09    365.19 o 
  -6   8   8      314.86      508.59    264.06 o 
  -5   8   8       48.86      268.64    217.84 o 
  -4   8   8     1532.11     1806.67    255.97 o 
  -3   8   8     3642.29     3320.29    547.17 o 
  -2   8   8     1683.55     1636.13    278.73 o 
  -1   8   8      523.28      391.09    200.40 o 
   0   8   8      186.91      281.48    153.71 o 
   1   8   8     1057.66      785.39    240.17 o 
   2   8   8     1669.21     1298.65    352.33 o 
   3   8   8     3034.67      712.31    588.19 o 
   4   8   8      105.35      133.21    106.57 o 
  -5   9   8       38.41      -79.53    139.97 o 
  -4   9   8     1310.50     1240.11    261.37 o 
  -3   9   8     2869.55     2812.44    522.92 o 
  -2   9   8      653.11      853.53    250.72 o 
  -1   9   8      759.40      451.85    172.65 o 
   0   9   8      217.24      155.23    137.92 o 
   1   9   8     1604.45     1390.72    344.97 o 
   2   9   8      710.07      566.86    160.57 o 
   3   9   8     1461.98      832.35    341.78 o 
  -5  10   8     1279.06     1306.53    297.28 o 
  -4  10   8     4007.58     3998.53    874.68 o 
  -3  10   8     1332.62     1188.97    268.32 o 
  -2  10   8       79.14       86.74    155.13 o 
  -1  10   8     5762.76     5845.41    778.59 o 
   0  10   8     5035.34     5805.43    424.91 o 
   1  10   8       94.07        6.41     86.50 o 
   2  10   8     1805.13      857.53    477.01 o 
   3  10   8     3966.83     3920.74    767.90 o 
  -4  11   8      817.79      674.76    230.08 o 
  -3  11   8      734.52      653.57    222.44 o 
  -2  11   8     3696.76     3514.14    494.03 o 
  -1  11   8     4024.75     3633.19    967.86 o 
   0  11   8     1738.95     1370.95    409.53 o 
   1  11   8     2619.88      381.05    418.51 o 
   2  11   8       74.19      176.74    135.51 o 
  -2  12   8     1354.86     1263.03    243.96 o 
  -1  12   8      164.81       16.52    135.42 o 
   0  12   8      288.51      425.08    374.25 o 
   1  12   8      669.94      438.22    227.95 o 
  -5   1   9      777.75      636.20    263.91 o 
  -4   1   9      317.54      291.73    229.14 o 
  -3   1   9      818.39      811.15    210.23 o 
  -2   1   9     7973.88     6902.88    536.44 o 
  -1   1   9     1389.07     1215.86    198.42 o 
   0   1   9     4344.25     4758.53    350.25 o 
   1   1   9      867.94      835.73    273.67 o 
   2   1   9      375.97      552.07    297.95 o 
   3   1   9       11.42      208.42    253.65 o 
  -5   2   9      132.89      178.89    211.51 o 
  -4   2   9    11733.01    11573.03   1039.21 o 
  -3   2   9      942.92      871.91    245.59 o 
  -2   2   9     3242.94     3465.21    576.04 o 
  -1   2   9     1690.58     1879.54    286.96 o 
   0   2   9     4808.92     4599.32    467.93 o 
   1   2   9      604.45      613.03    227.24 o 
   2   2   9     8006.43     8637.93    619.55 o 
   3   2   9     3377.76     3842.27    405.99 o 
  -5   3   9       86.93      -33.06    229.61 o 
  -4   3   9      116.09     -228.54    182.32 o 
  -3   3   9     1359.28     1239.65    327.62 o 
  -2   3   9      428.73      482.19    194.88 o 
  -1   3   9       18.40      198.35    161.98 o 
   0   3   9       28.75      -86.14    159.91 o 
   1   3   9      543.41      628.65    242.23 o 
   2   3   9      148.60      122.00    199.30 o 
  -4   4   9     6323.56     5774.37    549.32 o 
  -3   4   9      234.61      293.89    208.08 o 
  -2   4   9     1893.62     1528.78    271.73 o 
  -1   4   9       14.53       18.29    145.59 o 
   0   4   9     1208.94     1219.43    302.67 o 
   1   4   9     1133.08      545.11    222.85 o 
   2   4   9     2646.37     2281.02    541.55 o 
  -4   5   9       14.87      -30.95    134.05 o 
  -3   5   9      797.81      829.30    271.66 o 
  -2   5   9     6005.16     6478.87    523.72 o 
  -1   5   9     1101.25      996.14    324.78 o 
   0   5   9     3481.22     3861.93    531.24 o 
   1   5   9     2338.38     1474.53    371.39 o 
   2   5   9     1847.70     1424.55    372.30 o 
  -3   6   9      794.58      803.19    266.68 o 
  -2   6   9        3.72     -205.07    204.09 o 
  -1   6   9     2172.09       12.27    148.09 o 
   0   6   9     1416.86     1069.09    339.67 o 
   1   6   9       19.59      -54.71    195.82 o 
  -3   7   9      615.50      764.98    333.34 o 
  -2   7   9     1101.57      803.73    229.80 o 
  -1   7   9      472.27      226.27    182.00 o 
   0   7   9      961.50      336.12    178.27 o 
   1   7   9      601.80      418.04    188.64 o 
  -1   8   9     1188.77      341.90    278.39 o 
                                                 
